# Supplementary material for: A Visual Speech Intelligibility Benefit Based on Speech Rhythm
Source: Brain Sci. 2023 Jun 8;13(6):932. doi: 10.3390/brainsci13060932 (PMC10296142; doi:10.3390/brainsci13060932)
Supplement: Supplementary file 1 [file brainsci-13-00932-s001.zip]

Archive with 1 entries (1 files):
- brainsci-2403152-supplementary.csv
