# Supplementary material for: A Visual Speech Intelligibility Benefit Based on Speech Rhythm
Source: Brain Sci. 2023 Jun 8;13(6):932. doi: 10.3390/brainsci13060932 (PMC10296142; doi:10.3390/brainsci13060932)
Supplement: Supplementary file 1 [file brainsci-13-00932-s001.zip › brainsci-2403152-supplementary.csv]

Presentation_condition	Speaker	Sentence	Participant	Keyword_position	match	Experiment
AO	English L2 Weak accent	1112	s1	Match_word_one	1	One
AO	English L2 Weak accent	1112	s1	Match_word_two	1	One
AO	English L2 Weak accent	1112	s1	Match_word_three	0	One
AO	English L2 Weak accent	1112	s1	Match_word_four	0	One
AO	English L2 Weak accent	1103	s1	Match_word_one	0	One
AO	English L2 Weak accent	1103	s1	Match_word_two	1	One
AO	English L2 Weak accent	1103	s1	Match_word_three	1	One
AO	English L2 Weak accent	1103	s1	Match_word_four	0	One
AO	English L2 Weak accent	1116	s1	Match_word_one	0	One
AO	English L2 Weak accent	1116	s1	Match_word_two	0	One
AO	English L2 Weak accent	1116	s1	Match_word_three	0	One
AO	English L2 Weak accent	1116	s1	Match_word_four	1	One
AO	English L2 Weak accent	1102	s1	Match_word_one	1	One
AO	English L2 Weak accent	1102	s1	Match_word_two	1	One
AO	English L2 Weak accent	1102	s1	Match_word_three	1	One
AO	English L2 Weak accent	1102	s1	Match_word_four	1	One
AO	English L2 Weak accent	1104	s1	Match_word_one	0	One
AO	English L2 Weak accent	1104	s1	Match_word_two	1	One
AO	English L2 Weak accent	1104	s1	Match_word_three	1	One
AO	English L2 Weak accent	1104	s1	Match_word_four	1	One
AO	English L2 Weak accent	1117	s1	Match_word_one	1	One
AO	English L2 Weak accent	1117	s1	Match_word_two	1	One
AO	English L2 Weak accent	1117	s1	Match_word_three	1	One
AO	English L2 Weak accent	1117	s1	Match_word_four	1	One
AO	English L2 Weak accent	1110	s1	Match_word_one	0	One
AO	English L2 Weak accent	1110	s1	Match_word_two	0	One
AO	English L2 Weak accent	1110	s1	Match_word_three	0	One
AO	English L2 Weak accent	1110	s1	Match_word_four	0	One
AO	English L2 Weak accent	1101	s1	Match_word_one	1	One
AO	English L2 Weak accent	1101	s1	Match_word_two	1	One
AO	English L2 Weak accent	1101	s1	Match_word_three	1	One
AO	English L2 Weak accent	1101	s1	Match_word_four	1	One
AO	English L2 Weak accent	1120	s1	Match_word_one	0	One
AO	English L2 Weak accent	1120	s1	Match_word_two	1	One
AO	English L2 Weak accent	1120	s1	Match_word_three	0	One
AO	English L2 Weak accent	1120	s1	Match_word_four	0	One
AO	English L2 Weak accent	1105	s1	Match_word_one	1	One
AO	English L2 Weak accent	1105	s1	Match_word_two	0	One
AO	English L2 Weak accent	1105	s1	Match_word_three	0	One
AO	English L2 Weak accent	1105	s1	Match_word_four	0	One
AO	English L2 Weak accent	1106	s1	Match_word_one	1	One
AO	English L2 Weak accent	1106	s1	Match_word_two	0	One
AO	English L2 Weak accent	1106	s1	Match_word_three	1	One
AO	English L2 Weak accent	1106	s1	Match_word_four	1	One
AO	English L2 Weak accent	1114	s1	Match_word_one	0	One
AO	English L2 Weak accent	1114	s1	Match_word_two	0	One
AO	English L2 Weak accent	1114	s1	Match_word_three	0	One
AO	English L2 Weak accent	1114	s1	Match_word_four	0	One
AO	English L2 Weak accent	1108	s1	Match_word_one	1	One
AO	English L2 Weak accent	1108	s1	Match_word_two	0	One
AO	English L2 Weak accent	1108	s1	Match_word_three	0	One
AO	English L2 Weak accent	1108	s1	Match_word_four	1	One
AO	English L2 Weak accent	1107	s1	Match_word_one	0	One
AO	English L2 Weak accent	1107	s1	Match_word_two	0	One
AO	English L2 Weak accent	1107	s1	Match_word_three	1	One
AO	English L2 Weak accent	1107	s1	Match_word_four	1	One
AO	English L2 Weak accent	1115	s1	Match_word_one	0	One
AO	English L2 Weak accent	1115	s1	Match_word_two	0	One
AO	English L2 Weak accent	1115	s1	Match_word_three	1	One
AO	English L2 Weak accent	1115	s1	Match_word_four	1	One
AO	English L2 Weak accent	1113	s1	Match_word_one	1	One
AO	English L2 Weak accent	1113	s1	Match_word_two	1	One
AO	English L2 Weak accent	1113	s1	Match_word_three	1	One
AO	English L2 Weak accent	1113	s1	Match_word_four	1	One
AO	English L2 Weak accent	1109	s1	Match_word_one	0	One
AO	English L2 Weak accent	1109	s1	Match_word_two	1	One
AO	English L2 Weak accent	1109	s1	Match_word_three	0	One
AO	English L2 Weak accent	1109	s1	Match_word_four	1	One
AO	English L2 Weak accent	1118	s1	Match_word_one	1	One
AO	English L2 Weak accent	1118	s1	Match_word_two	0	One
AO	English L2 Weak accent	1118	s1	Match_word_three	1	One
AO	English L2 Weak accent	1118	s1	Match_word_four	1	One
AO	English L2 Weak accent	1111	s1	Match_word_one	1	One
AO	English L2 Weak accent	1111	s1	Match_word_two	1	One
AO	English L2 Weak accent	1111	s1	Match_word_three	1	One
AO	English L2 Weak accent	1111	s1	Match_word_four	1	One
AO	English L2 Weak accent	1119	s1	Match_word_one	0	One
AO	English L2 Weak accent	1119	s1	Match_word_two	0	One
AO	English L2 Weak accent	1119	s1	Match_word_three	0	One
AO	English L2 Weak accent	1119	s1	Match_word_four	1	One
AO	English L2 Strong accent	1213	s1	Match_word_one	0	One
AO	English L2 Strong accent	1213	s1	Match_word_two	0	One
AO	English L2 Strong accent	1213	s1	Match_word_three	1	One
AO	English L2 Strong accent	1213	s1	Match_word_four	0	One
AO	English L2 Strong accent	1202	s1	Match_word_one	0	One
AO	English L2 Strong accent	1202	s1	Match_word_two	0	One
AO	English L2 Strong accent	1202	s1	Match_word_three	0	One
AO	English L2 Strong accent	1202	s1	Match_word_four	0	One
AO	English L2 Strong accent	1201	s1	Match_word_one	0	One
AO	English L2 Strong accent	1201	s1	Match_word_two	0	One
AO	English L2 Strong accent	1201	s1	Match_word_three	1	One
AO	English L2 Strong accent	1201	s1	Match_word_four	0	One
AO	English L2 Strong accent	1205	s1	Match_word_one	0	One
AO	English L2 Strong accent	1205	s1	Match_word_two	0	One
AO	English L2 Strong accent	1205	s1	Match_word_three	0	One
AO	English L2 Strong accent	1205	s1	Match_word_four	0	One
AO	English L2 Strong accent	1219	s1	Match_word_one	1	One
AO	English L2 Strong accent	1219	s1	Match_word_two	0	One
AO	English L2 Strong accent	1219	s1	Match_word_three	1	One
AO	English L2 Strong accent	1219	s1	Match_word_four	1	One
AO	English L2 Strong accent	1203	s1	Match_word_one	0	One
AO	English L2 Strong accent	1203	s1	Match_word_two	0	One
AO	English L2 Strong accent	1203	s1	Match_word_three	0	One
AO	English L2 Strong accent	1203	s1	Match_word_four	0	One
AO	English L2 Strong accent	1217	s1	Match_word_one	1	One
AO	English L2 Strong accent	1217	s1	Match_word_two	1	One
AO	English L2 Strong accent	1217	s1	Match_word_three	1	One
AO	English L2 Strong accent	1217	s1	Match_word_four	1	One
AO	English L2 Strong accent	1210	s1	Match_word_one	0	One
AO	English L2 Strong accent	1210	s1	Match_word_two	0	One
AO	English L2 Strong accent	1210	s1	Match_word_three	0	One
AO	English L2 Strong accent	1210	s1	Match_word_four	0	One
AO	English L2 Strong accent	1206	s1	Match_word_one	1	One
AO	English L2 Strong accent	1206	s1	Match_word_two	0	One
AO	English L2 Strong accent	1206	s1	Match_word_three	1	One
AO	English L2 Strong accent	1206	s1	Match_word_four	0	One
AO	English L2 Strong accent	1220	s1	Match_word_one	0	One
AO	English L2 Strong accent	1220	s1	Match_word_two	0	One
AO	English L2 Strong accent	1220	s1	Match_word_three	0	One
AO	English L2 Strong accent	1220	s1	Match_word_four	0	One
AO	English L2 Strong accent	1208	s1	Match_word_one	1	One
AO	English L2 Strong accent	1208	s1	Match_word_two	0	One
AO	English L2 Strong accent	1208	s1	Match_word_three	0	One
AO	English L2 Strong accent	1208	s1	Match_word_four	0	One
AO	English L2 Strong accent	1211	s1	Match_word_one	0	One
AO	English L2 Strong accent	1211	s1	Match_word_two	0	One
AO	English L2 Strong accent	1211	s1	Match_word_three	0	One
AO	English L2 Strong accent	1211	s1	Match_word_four	1	One
AO	English L2 Strong accent	1209	s1	Match_word_one	0	One
AO	English L2 Strong accent	1209	s1	Match_word_two	0	One
AO	English L2 Strong accent	1209	s1	Match_word_three	0	One
AO	English L2 Strong accent	1209	s1	Match_word_four	0	One
AO	English L2 Strong accent	1216	s1	Match_word_one	1	One
AO	English L2 Strong accent	1216	s1	Match_word_two	1	One
AO	English L2 Strong accent	1216	s1	Match_word_three	0	One
AO	English L2 Strong accent	1216	s1	Match_word_four	1	One
AO	English L2 Strong accent	1214	s1	Match_word_one	0	One
AO	English L2 Strong accent	1214	s1	Match_word_two	0	One
AO	English L2 Strong accent	1214	s1	Match_word_three	0	One
AO	English L2 Strong accent	1214	s1	Match_word_four	0	One
AO	English L2 Strong accent	1218	s1	Match_word_one	1	One
AO	English L2 Strong accent	1218	s1	Match_word_two	1	One
AO	English L2 Strong accent	1218	s1	Match_word_three	1	One
AO	English L2 Strong accent	1218	s1	Match_word_four	1	One
AO	English L2 Strong accent	1212	s1	Match_word_one	0	One
AO	English L2 Strong accent	1212	s1	Match_word_two	0	One
AO	English L2 Strong accent	1212	s1	Match_word_three	0	One
AO	English L2 Strong accent	1212	s1	Match_word_four	0	One
AO	English L2 Strong accent	1204	s1	Match_word_one	0	One
AO	English L2 Strong accent	1204	s1	Match_word_two	0	One
AO	English L2 Strong accent	1204	s1	Match_word_three	1	One
AO	English L2 Strong accent	1204	s1	Match_word_four	1	One
AO	English L2 Strong accent	1207	s1	Match_word_one	1	One
AO	English L2 Strong accent	1207	s1	Match_word_two	0	One
AO	English L2 Strong accent	1207	s1	Match_word_three	0	One
AO	English L2 Strong accent	1207	s1	Match_word_four	0	One
AO	English L2 Strong accent	1215	s1	Match_word_one	0	One
AO	English L2 Strong accent	1215	s1	Match_word_two	1	One
AO	English L2 Strong accent	1215	s1	Match_word_three	1	One
AO	English L2 Strong accent	1215	s1	Match_word_four	0	One
AO	English L1	1002	s1	Match_word_one	1	One
AO	English L1	1002	s1	Match_word_two	1	One
AO	English L1	1002	s1	Match_word_three	1	One
AO	English L1	1002	s1	Match_word_four	1	One
AO	English L1	1016	s1	Match_word_one	0	One
AO	English L1	1016	s1	Match_word_two	0	One
AO	English L1	1016	s1	Match_word_three	0	One
AO	English L1	1016	s1	Match_word_four	0	One
AO	English L1	1007	s1	Match_word_one	0	One
AO	English L1	1007	s1	Match_word_two	0	One
AO	English L1	1007	s1	Match_word_three	0	One
AO	English L1	1007	s1	Match_word_four	1	One
AO	English L1	1012	s1	Match_word_one	1	One
AO	English L1	1012	s1	Match_word_two	0	One
AO	English L1	1012	s1	Match_word_three	1	One
AO	English L1	1012	s1	Match_word_four	1	One
AO	English L1	1001	s1	Match_word_one	1	One
AO	English L1	1001	s1	Match_word_two	1	One
AO	English L1	1001	s1	Match_word_three	1	One
AO	English L1	1001	s1	Match_word_four	1	One
AO	English L1	1009	s1	Match_word_one	1	One
AO	English L1	1009	s1	Match_word_two	1	One
AO	English L1	1009	s1	Match_word_three	1	One
AO	English L1	1009	s1	Match_word_four	1	One
AO	English L1	1004	s1	Match_word_one	1	One
AO	English L1	1004	s1	Match_word_two	0	One
AO	English L1	1004	s1	Match_word_three	0	One
AO	English L1	1004	s1	Match_word_four	0	One
AO	English L1	1005	s1	Match_word_one	1	One
AO	English L1	1005	s1	Match_word_two	0	One
AO	English L1	1005	s1	Match_word_three	1	One
AO	English L1	1005	s1	Match_word_four	1	One
AO	English L1	1013	s1	Match_word_one	1	One
AO	English L1	1013	s1	Match_word_two	1	One
AO	English L1	1013	s1	Match_word_three	1	One
AO	English L1	1013	s1	Match_word_four	1	One
AO	English L1	1015	s1	Match_word_one	1	One
AO	English L1	1015	s1	Match_word_two	0	One
AO	English L1	1015	s1	Match_word_three	1	One
AO	English L1	1015	s1	Match_word_four	1	One
AO	English L1	1006	s1	Match_word_one	0	One
AO	English L1	1006	s1	Match_word_two	1	One
AO	English L1	1006	s1	Match_word_three	1	One
AO	English L1	1006	s1	Match_word_four	1	One
AO	English L1	1019	s1	Match_word_one	1	One
AO	English L1	1019	s1	Match_word_two	1	One
AO	English L1	1019	s1	Match_word_three	1	One
AO	English L1	1019	s1	Match_word_four	1	One
AO	English L1	1017	s1	Match_word_one	1	One
AO	English L1	1017	s1	Match_word_two	1	One
AO	English L1	1017	s1	Match_word_three	1	One
AO	English L1	1017	s1	Match_word_four	1	One
AO	English L1	1008	s1	Match_word_one	1	One
AO	English L1	1008	s1	Match_word_two	1	One
AO	English L1	1008	s1	Match_word_three	1	One
AO	English L1	1008	s1	Match_word_four	1	One
AO	English L1	1010	s1	Match_word_one	1	One
AO	English L1	1010	s1	Match_word_two	1	One
AO	English L1	1010	s1	Match_word_three	1	One
AO	English L1	1010	s1	Match_word_four	1	One
AO	English L1	1018	s1	Match_word_one	0	One
AO	English L1	1018	s1	Match_word_two	0	One
AO	English L1	1018	s1	Match_word_three	1	One
AO	English L1	1018	s1	Match_word_four	1	One
AO	English L1	1003	s1	Match_word_one	1	One
AO	English L1	1003	s1	Match_word_two	1	One
AO	English L1	1003	s1	Match_word_three	1	One
AO	English L1	1003	s1	Match_word_four	1	One
AO	English L1	1014	s1	Match_word_one	1	One
AO	English L1	1014	s1	Match_word_two	0	One
AO	English L1	1014	s1	Match_word_three	0	One
AO	English L1	1014	s1	Match_word_four	0	One
AO	English L1	1011	s1	Match_word_one	0	One
AO	English L1	1011	s1	Match_word_two	1	One
AO	English L1	1011	s1	Match_word_three	0	One
AO	English L1	1011	s1	Match_word_four	0	One
AO	English L1	1020	s1	Match_word_one	0	One
AO	English L1	1020	s1	Match_word_two	0	One
AO	English L1	1020	s1	Match_word_three	0	One
AO	English L1	1020	s1	Match_word_four	0	One
AV	English L2 Weak accent	1139	s1	Match_word_one	1	One
AV	English L2 Weak accent	1139	s1	Match_word_two	1	One
AV	English L2 Weak accent	1139	s1	Match_word_three	1	One
AV	English L2 Weak accent	1139	s1	Match_word_four	1	One
AV	English L2 Weak accent	1121	s1	Match_word_one	0	One
AV	English L2 Weak accent	1121	s1	Match_word_two	0	One
AV	English L2 Weak accent	1121	s1	Match_word_three	1	One
AV	English L2 Weak accent	1121	s1	Match_word_four	0	One
AV	English L2 Weak accent	1124	s1	Match_word_one	0	One
AV	English L2 Weak accent	1124	s1	Match_word_two	1	One
AV	English L2 Weak accent	1124	s1	Match_word_three	1	One
AV	English L2 Weak accent	1124	s1	Match_word_four	1	One
AV	English L2 Weak accent	1133	s1	Match_word_one	1	One
AV	English L2 Weak accent	1133	s1	Match_word_two	1	One
AV	English L2 Weak accent	1133	s1	Match_word_three	1	One
AV	English L2 Weak accent	1133	s1	Match_word_four	0	One
AV	English L2 Weak accent	1126	s1	Match_word_one	1	One
AV	English L2 Weak accent	1126	s1	Match_word_two	0	One
AV	English L2 Weak accent	1126	s1	Match_word_three	0	One
AV	English L2 Weak accent	1126	s1	Match_word_four	1	One
AV	English L2 Weak accent	1132	s1	Match_word_one	1	One
AV	English L2 Weak accent	1132	s1	Match_word_two	0	One
AV	English L2 Weak accent	1132	s1	Match_word_three	1	One
AV	English L2 Weak accent	1132	s1	Match_word_four	1	One
AV	English L2 Weak accent	1123	s1	Match_word_one	1	One
AV	English L2 Weak accent	1123	s1	Match_word_two	1	One
AV	English L2 Weak accent	1123	s1	Match_word_three	1	One
AV	English L2 Weak accent	1123	s1	Match_word_four	1	One
AV	English L2 Weak accent	1135	s1	Match_word_one	1	One
AV	English L2 Weak accent	1135	s1	Match_word_two	1	One
AV	English L2 Weak accent	1135	s1	Match_word_three	1	One
AV	English L2 Weak accent	1135	s1	Match_word_four	1	One
AV	English L2 Weak accent	1138	s1	Match_word_one	0	One
AV	English L2 Weak accent	1138	s1	Match_word_two	0	One
AV	English L2 Weak accent	1138	s1	Match_word_three	1	One
AV	English L2 Weak accent	1138	s1	Match_word_four	0	One
AV	English L2 Weak accent	1130	s1	Match_word_one	1	One
AV	English L2 Weak accent	1130	s1	Match_word_two	1	One
AV	English L2 Weak accent	1130	s1	Match_word_three	0	One
AV	English L2 Weak accent	1130	s1	Match_word_four	0	One
AV	English L2 Weak accent	1137	s1	Match_word_one	1	One
AV	English L2 Weak accent	1137	s1	Match_word_two	1	One
AV	English L2 Weak accent	1137	s1	Match_word_three	0	One
AV	English L2 Weak accent	1137	s1	Match_word_four	0	One
AV	English L2 Weak accent	1128	s1	Match_word_one	1	One
AV	English L2 Weak accent	1128	s1	Match_word_two	1	One
AV	English L2 Weak accent	1128	s1	Match_word_three	1	One
AV	English L2 Weak accent	1128	s1	Match_word_four	1	One
AV	English L2 Weak accent	1127	s1	Match_word_one	1	One
AV	English L2 Weak accent	1127	s1	Match_word_two	1	One
AV	English L2 Weak accent	1127	s1	Match_word_three	0	One
AV	English L2 Weak accent	1127	s1	Match_word_four	1	One
AV	English L2 Weak accent	1131	s1	Match_word_one	1	One
AV	English L2 Weak accent	1131	s1	Match_word_two	1	One
AV	English L2 Weak accent	1131	s1	Match_word_three	1	One
AV	English L2 Weak accent	1131	s1	Match_word_four	1	One
AV	English L2 Weak accent	1122	s1	Match_word_one	1	One
AV	English L2 Weak accent	1122	s1	Match_word_two	1	One
AV	English L2 Weak accent	1122	s1	Match_word_three	1	One
AV	English L2 Weak accent	1122	s1	Match_word_four	0	One
AV	English L2 Weak accent	1129	s1	Match_word_one	0	One
AV	English L2 Weak accent	1129	s1	Match_word_two	1	One
AV	English L2 Weak accent	1129	s1	Match_word_three	1	One
AV	English L2 Weak accent	1129	s1	Match_word_four	0	One
AV	English L2 Weak accent	1134	s1	Match_word_one	0	One
AV	English L2 Weak accent	1134	s1	Match_word_two	0	One
AV	English L2 Weak accent	1134	s1	Match_word_three	1	One
AV	English L2 Weak accent	1134	s1	Match_word_four	1	One
AV	English L2 Weak accent	1125	s1	Match_word_one	0	One
AV	English L2 Weak accent	1125	s1	Match_word_two	0	One
AV	English L2 Weak accent	1125	s1	Match_word_three	1	One
AV	English L2 Weak accent	1125	s1	Match_word_four	1	One
AV	English L2 Weak accent	1140	s1	Match_word_one	0	One
AV	English L2 Weak accent	1140	s1	Match_word_two	0	One
AV	English L2 Weak accent	1140	s1	Match_word_three	1	One
AV	English L2 Weak accent	1140	s1	Match_word_four	1	One
AV	English L2 Weak accent	1136	s1	Match_word_one	0	One
AV	English L2 Weak accent	1136	s1	Match_word_two	0	One
AV	English L2 Weak accent	1136	s1	Match_word_three	0	One
AV	English L2 Weak accent	1136	s1	Match_word_four	1	One
AV	English L2 Strong accent	1224	s1	Match_word_one	1	One
AV	English L2 Strong accent	1224	s1	Match_word_two	0	One
AV	English L2 Strong accent	1224	s1	Match_word_three	1	One
AV	English L2 Strong accent	1224	s1	Match_word_four	0	One
AV	English L2 Strong accent	1232	s1	Match_word_one	0	One
AV	English L2 Strong accent	1232	s1	Match_word_two	0	One
AV	English L2 Strong accent	1232	s1	Match_word_three	0	One
AV	English L2 Strong accent	1232	s1	Match_word_four	0	One
AV	English L2 Strong accent	1240	s1	Match_word_one	0	One
AV	English L2 Strong accent	1240	s1	Match_word_two	0	One
AV	English L2 Strong accent	1240	s1	Match_word_three	0	One
AV	English L2 Strong accent	1240	s1	Match_word_four	0	One
AV	English L2 Strong accent	1237	s1	Match_word_one	0	One
AV	English L2 Strong accent	1237	s1	Match_word_two	1	One
AV	English L2 Strong accent	1237	s1	Match_word_three	1	One
AV	English L2 Strong accent	1237	s1	Match_word_four	1	One
AV	English L2 Strong accent	1236	s1	Match_word_one	0	One
AV	English L2 Strong accent	1236	s1	Match_word_two	0	One
AV	English L2 Strong accent	1236	s1	Match_word_three	0	One
AV	English L2 Strong accent	1236	s1	Match_word_four	0	One
AV	English L2 Strong accent	1221	s1	Match_word_one	0	One
AV	English L2 Strong accent	1221	s1	Match_word_two	0	One
AV	English L2 Strong accent	1221	s1	Match_word_three	1	One
AV	English L2 Strong accent	1221	s1	Match_word_four	0	One
AV	English L2 Strong accent	1226	s1	Match_word_one	1	One
AV	English L2 Strong accent	1226	s1	Match_word_two	1	One
AV	English L2 Strong accent	1226	s1	Match_word_three	0	One
AV	English L2 Strong accent	1226	s1	Match_word_four	0	One
AV	English L2 Strong accent	1229	s1	Match_word_one	0	One
AV	English L2 Strong accent	1229	s1	Match_word_two	0	One
AV	English L2 Strong accent	1229	s1	Match_word_three	1	One
AV	English L2 Strong accent	1229	s1	Match_word_four	1	One
AV	English L2 Strong accent	1227	s1	Match_word_one	0	One
AV	English L2 Strong accent	1227	s1	Match_word_two	0	One
AV	English L2 Strong accent	1227	s1	Match_word_three	1	One
AV	English L2 Strong accent	1227	s1	Match_word_four	0	One
AV	English L2 Strong accent	1223	s1	Match_word_one	1	One
AV	English L2 Strong accent	1223	s1	Match_word_two	0	One
AV	English L2 Strong accent	1223	s1	Match_word_three	1	One
AV	English L2 Strong accent	1223	s1	Match_word_four	0	One
AV	English L2 Strong accent	1225	s1	Match_word_one	1	One
AV	English L2 Strong accent	1225	s1	Match_word_two	1	One
AV	English L2 Strong accent	1225	s1	Match_word_three	1	One
AV	English L2 Strong accent	1225	s1	Match_word_four	1	One
AV	English L2 Strong accent	1231	s1	Match_word_one	0	One
AV	English L2 Strong accent	1231	s1	Match_word_two	0	One
AV	English L2 Strong accent	1231	s1	Match_word_three	1	One
AV	English L2 Strong accent	1231	s1	Match_word_four	1	One
AV	English L2 Strong accent	1234	s1	Match_word_one	0	One
AV	English L2 Strong accent	1234	s1	Match_word_two	0	One
AV	English L2 Strong accent	1234	s1	Match_word_three	1	One
AV	English L2 Strong accent	1234	s1	Match_word_four	1	One
AV	English L2 Strong accent	1239	s1	Match_word_one	0	One
AV	English L2 Strong accent	1239	s1	Match_word_two	0	One
AV	English L2 Strong accent	1239	s1	Match_word_three	0	One
AV	English L2 Strong accent	1239	s1	Match_word_four	0	One
AV	English L2 Strong accent	1228	s1	Match_word_one	0	One
AV	English L2 Strong accent	1228	s1	Match_word_two	0	One
AV	English L2 Strong accent	1228	s1	Match_word_three	1	One
AV	English L2 Strong accent	1228	s1	Match_word_four	0	One
AV	English L2 Strong accent	1222	s1	Match_word_one	0	One
AV	English L2 Strong accent	1222	s1	Match_word_two	1	One
AV	English L2 Strong accent	1222	s1	Match_word_three	1	One
AV	English L2 Strong accent	1222	s1	Match_word_four	1	One
AV	English L2 Strong accent	1230	s1	Match_word_one	1	One
AV	English L2 Strong accent	1230	s1	Match_word_two	1	One
AV	English L2 Strong accent	1230	s1	Match_word_three	0	One
AV	English L2 Strong accent	1230	s1	Match_word_four	0	One
AV	English L2 Strong accent	1233	s1	Match_word_one	1	One
AV	English L2 Strong accent	1233	s1	Match_word_two	0	One
AV	English L2 Strong accent	1233	s1	Match_word_three	1	One
AV	English L2 Strong accent	1233	s1	Match_word_four	1	One
AV	English L2 Strong accent	1238	s1	Match_word_one	1	One
AV	English L2 Strong accent	1238	s1	Match_word_two	0	One
AV	English L2 Strong accent	1238	s1	Match_word_three	0	One
AV	English L2 Strong accent	1238	s1	Match_word_four	0	One
AV	English L2 Strong accent	1235	s1	Match_word_one	0	One
AV	English L2 Strong accent	1235	s1	Match_word_two	0	One
AV	English L2 Strong accent	1235	s1	Match_word_three	1	One
AV	English L2 Strong accent	1235	s1	Match_word_four	1	One
AV	English L1	1036	s1	Match_word_one	1	One
AV	English L1	1036	s1	Match_word_two	1	One
AV	English L1	1036	s1	Match_word_three	1	One
AV	English L1	1036	s1	Match_word_four	1	One
AV	English L1	1023	s1	Match_word_one	1	One
AV	English L1	1023	s1	Match_word_two	1	One
AV	English L1	1023	s1	Match_word_three	1	One
AV	English L1	1023	s1	Match_word_four	0	One
AV	English L1	1024	s1	Match_word_one	1	One
AV	English L1	1024	s1	Match_word_two	1	One
AV	English L1	1024	s1	Match_word_three	1	One
AV	English L1	1024	s1	Match_word_four	1	One
AV	English L1	1025	s1	Match_word_one	1	One
AV	English L1	1025	s1	Match_word_two	1	One
AV	English L1	1025	s1	Match_word_three	1	One
AV	English L1	1025	s1	Match_word_four	1	One
AV	English L1	1031	s1	Match_word_one	1	One
AV	English L1	1031	s1	Match_word_two	1	One
AV	English L1	1031	s1	Match_word_three	1	One
AV	English L1	1031	s1	Match_word_four	1	One
AV	English L1	1022	s1	Match_word_one	1	One
AV	English L1	1022	s1	Match_word_two	1	One
AV	English L1	1022	s1	Match_word_three	1	One
AV	English L1	1022	s1	Match_word_four	1	One
AV	English L1	1038	s1	Match_word_one	1	One
AV	English L1	1038	s1	Match_word_two	1	One
AV	English L1	1038	s1	Match_word_three	1	One
AV	English L1	1038	s1	Match_word_four	1	One
AV	English L1	1026	s1	Match_word_one	1	One
AV	English L1	1026	s1	Match_word_two	1	One
AV	English L1	1026	s1	Match_word_three	1	One
AV	English L1	1026	s1	Match_word_four	0	One
AV	English L1	1032	s1	Match_word_one	1	One
AV	English L1	1032	s1	Match_word_two	1	One
AV	English L1	1032	s1	Match_word_three	1	One
AV	English L1	1032	s1	Match_word_four	1	One
AV	English L1	1040	s1	Match_word_one	1	One
AV	English L1	1040	s1	Match_word_two	1	One
AV	English L1	1040	s1	Match_word_three	1	One
AV	English L1	1040	s1	Match_word_four	1	One
AV	English L1	1028	s1	Match_word_one	1	One
AV	English L1	1028	s1	Match_word_two	1	One
AV	English L1	1028	s1	Match_word_three	1	One
AV	English L1	1028	s1	Match_word_four	0	One
AV	English L1	1029	s1	Match_word_one	1	One
AV	English L1	1029	s1	Match_word_two	1	One
AV	English L1	1029	s1	Match_word_three	1	One
AV	English L1	1029	s1	Match_word_four	1	One
AV	English L1	1035	s1	Match_word_one	1	One
AV	English L1	1035	s1	Match_word_two	1	One
AV	English L1	1035	s1	Match_word_three	1	One
AV	English L1	1035	s1	Match_word_four	1	One
AV	English L1	1033	s1	Match_word_one	1	One
AV	English L1	1033	s1	Match_word_two	1	One
AV	English L1	1033	s1	Match_word_three	1	One
AV	English L1	1033	s1	Match_word_four	1	One
AV	English L1	1021	s1	Match_word_one	1	One
AV	English L1	1021	s1	Match_word_two	1	One
AV	English L1	1021	s1	Match_word_three	1	One
AV	English L1	1021	s1	Match_word_four	0	One
AV	English L1	1037	s1	Match_word_one	1	One
AV	English L1	1037	s1	Match_word_two	1	One
AV	English L1	1037	s1	Match_word_three	1	One
AV	English L1	1037	s1	Match_word_four	1	One
AV	English L1	1039	s1	Match_word_one	1	One
AV	English L1	1039	s1	Match_word_two	1	One
AV	English L1	1039	s1	Match_word_three	1	One
AV	English L1	1039	s1	Match_word_four	1	One
AV	English L1	1030	s1	Match_word_one	1	One
AV	English L1	1030	s1	Match_word_two	1	One
AV	English L1	1030	s1	Match_word_three	1	One
AV	English L1	1030	s1	Match_word_four	1	One
AV	English L1	1027	s1	Match_word_one	1	One
AV	English L1	1027	s1	Match_word_two	0	One
AV	English L1	1027	s1	Match_word_three	1	One
AV	English L1	1027	s1	Match_word_four	0	One
AV	English L1	1034	s1	Match_word_one	1	One
AV	English L1	1034	s1	Match_word_two	1	One
AV	English L1	1034	s1	Match_word_three	1	One
AV	English L1	1034	s1	Match_word_four	1	One
AVm	English L2 Weak accent	1159	s1	Match_word_one	0	One
AVm	English L2 Weak accent	1159	s1	Match_word_two	1	One
AVm	English L2 Weak accent	1159	s1	Match_word_three	1	One
AVm	English L2 Weak accent	1159	s1	Match_word_four	0	One
AVm	English L2 Weak accent	1154	s1	Match_word_one	1	One
AVm	English L2 Weak accent	1154	s1	Match_word_two	1	One
AVm	English L2 Weak accent	1154	s1	Match_word_three	1	One
AVm	English L2 Weak accent	1154	s1	Match_word_four	1	One
AVm	English L2 Weak accent	1152	s1	Match_word_one	1	One
AVm	English L2 Weak accent	1152	s1	Match_word_two	1	One
AVm	English L2 Weak accent	1152	s1	Match_word_three	1	One
AVm	English L2 Weak accent	1152	s1	Match_word_four	1	One
AVm	English L2 Weak accent	1160	s1	Match_word_one	0	One
AVm	English L2 Weak accent	1160	s1	Match_word_two	1	One
AVm	English L2 Weak accent	1160	s1	Match_word_three	1	One
AVm	English L2 Weak accent	1160	s1	Match_word_four	1	One
AVm	English L2 Weak accent	1155	s1	Match_word_one	0	One
AVm	English L2 Weak accent	1155	s1	Match_word_two	0	One
AVm	English L2 Weak accent	1155	s1	Match_word_three	1	One
AVm	English L2 Weak accent	1155	s1	Match_word_four	0	One
AVm	English L2 Weak accent	1153	s1	Match_word_one	1	One
AVm	English L2 Weak accent	1153	s1	Match_word_two	0	One
AVm	English L2 Weak accent	1153	s1	Match_word_three	1	One
AVm	English L2 Weak accent	1153	s1	Match_word_four	0	One
AVm	English L2 Weak accent	1151	s1	Match_word_one	1	One
AVm	English L2 Weak accent	1151	s1	Match_word_two	1	One
AVm	English L2 Weak accent	1151	s1	Match_word_three	0	One
AVm	English L2 Weak accent	1151	s1	Match_word_four	1	One
AVm	English L2 Weak accent	1166	s1	Match_word_one	0	One
AVm	English L2 Weak accent	1166	s1	Match_word_two	1	One
AVm	English L2 Weak accent	1166	s1	Match_word_three	1	One
AVm	English L2 Weak accent	1166	s1	Match_word_four	1	One
AVm	English L2 Weak accent	1163	s1	Match_word_one	0	One
AVm	English L2 Weak accent	1163	s1	Match_word_two	0	One
AVm	English L2 Weak accent	1163	s1	Match_word_three	0	One
AVm	English L2 Weak accent	1163	s1	Match_word_four	0	One
AVm	English L2 Weak accent	1156	s1	Match_word_one	1	One
AVm	English L2 Weak accent	1156	s1	Match_word_two	0	One
AVm	English L2 Weak accent	1156	s1	Match_word_three	0	One
AVm	English L2 Weak accent	1156	s1	Match_word_four	0	One
AVm	English L2 Weak accent	1170	s1	Match_word_one	1	One
AVm	English L2 Weak accent	1170	s1	Match_word_two	1	One
AVm	English L2 Weak accent	1170	s1	Match_word_three	0	One
AVm	English L2 Weak accent	1170	s1	Match_word_four	0	One
AVm	English L2 Weak accent	1164	s1	Match_word_one	0	One
AVm	English L2 Weak accent	1164	s1	Match_word_two	0	One
AVm	English L2 Weak accent	1164	s1	Match_word_three	1	One
AVm	English L2 Weak accent	1164	s1	Match_word_four	1	One
AVm	English L2 Weak accent	1158	s1	Match_word_one	0	One
AVm	English L2 Weak accent	1158	s1	Match_word_two	0	One
AVm	English L2 Weak accent	1158	s1	Match_word_three	0	One
AVm	English L2 Weak accent	1158	s1	Match_word_four	1	One
AVm	English L2 Weak accent	1162	s1	Match_word_one	0	One
AVm	English L2 Weak accent	1162	s1	Match_word_two	0	One
AVm	English L2 Weak accent	1162	s1	Match_word_three	0	One
AVm	English L2 Weak accent	1162	s1	Match_word_four	0	One
AVm	English L2 Weak accent	1167	s1	Match_word_one	0	One
AVm	English L2 Weak accent	1167	s1	Match_word_two	1	One
AVm	English L2 Weak accent	1167	s1	Match_word_three	0	One
AVm	English L2 Weak accent	1167	s1	Match_word_four	1	One
AVm	English L2 Weak accent	1157	s1	Match_word_one	1	One
AVm	English L2 Weak accent	1157	s1	Match_word_two	0	One
AVm	English L2 Weak accent	1157	s1	Match_word_three	1	One
AVm	English L2 Weak accent	1157	s1	Match_word_four	1	One
AVm	English L2 Weak accent	1165	s1	Match_word_one	1	One
AVm	English L2 Weak accent	1165	s1	Match_word_two	0	One
AVm	English L2 Weak accent	1165	s1	Match_word_three	0	One
AVm	English L2 Weak accent	1165	s1	Match_word_four	0	One
AVm	English L2 Weak accent	1169	s1	Match_word_one	1	One
AVm	English L2 Weak accent	1169	s1	Match_word_two	1	One
AVm	English L2 Weak accent	1169	s1	Match_word_three	1	One
AVm	English L2 Weak accent	1169	s1	Match_word_four	1	One
AVm	English L2 Weak accent	1161	s1	Match_word_one	0	One
AVm	English L2 Weak accent	1161	s1	Match_word_two	1	One
AVm	English L2 Weak accent	1161	s1	Match_word_three	0	One
AVm	English L2 Weak accent	1161	s1	Match_word_four	1	One
AVm	English L2 Weak accent	1168	s1	Match_word_one	0	One
AVm	English L2 Weak accent	1168	s1	Match_word_two	0	One
AVm	English L2 Weak accent	1168	s1	Match_word_three	0	One
AVm	English L2 Weak accent	1168	s1	Match_word_four	1	One
AVm	English L2 Strong accent	1242	s1	Match_word_one	0	One
AVm	English L2 Strong accent	1242	s1	Match_word_two	1	One
AVm	English L2 Strong accent	1242	s1	Match_word_three	1	One
AVm	English L2 Strong accent	1242	s1	Match_word_four	1	One
AVm	English L2 Strong accent	1255	s1	Match_word_one	0	One
AVm	English L2 Strong accent	1255	s1	Match_word_two	1	One
AVm	English L2 Strong accent	1255	s1	Match_word_three	1	One
AVm	English L2 Strong accent	1255	s1	Match_word_four	0	One
AVm	English L2 Strong accent	1260	s1	Match_word_one	0	One
AVm	English L2 Strong accent	1260	s1	Match_word_two	1	One
AVm	English L2 Strong accent	1260	s1	Match_word_three	1	One
AVm	English L2 Strong accent	1260	s1	Match_word_four	0	One
AVm	English L2 Strong accent	1243	s1	Match_word_one	0	One
AVm	English L2 Strong accent	1243	s1	Match_word_two	0	One
AVm	English L2 Strong accent	1243	s1	Match_word_three	0	One
AVm	English L2 Strong accent	1243	s1	Match_word_four	0	One
AVm	English L2 Strong accent	1241	s1	Match_word_one	0	One
AVm	English L2 Strong accent	1241	s1	Match_word_two	0	One
AVm	English L2 Strong accent	1241	s1	Match_word_three	0	One
AVm	English L2 Strong accent	1241	s1	Match_word_four	0	One
AVm	English L2 Strong accent	1258	s1	Match_word_one	0	One
AVm	English L2 Strong accent	1258	s1	Match_word_two	0	One
AVm	English L2 Strong accent	1258	s1	Match_word_three	0	One
AVm	English L2 Strong accent	1258	s1	Match_word_four	1	One
AVm	English L2 Strong accent	1254	s1	Match_word_one	1	One
AVm	English L2 Strong accent	1254	s1	Match_word_two	1	One
AVm	English L2 Strong accent	1254	s1	Match_word_three	1	One
AVm	English L2 Strong accent	1254	s1	Match_word_four	0	One
AVm	English L2 Strong accent	1247	s1	Match_word_one	1	One
AVm	English L2 Strong accent	1247	s1	Match_word_two	1	One
AVm	English L2 Strong accent	1247	s1	Match_word_three	0	One
AVm	English L2 Strong accent	1247	s1	Match_word_four	0	One
AVm	English L2 Strong accent	1256	s1	Match_word_one	1	One
AVm	English L2 Strong accent	1256	s1	Match_word_two	1	One
AVm	English L2 Strong accent	1256	s1	Match_word_three	1	One
AVm	English L2 Strong accent	1256	s1	Match_word_four	0	One
AVm	English L2 Strong accent	1250	s1	Match_word_one	0	One
AVm	English L2 Strong accent	1250	s1	Match_word_two	0	One
AVm	English L2 Strong accent	1250	s1	Match_word_three	0	One
AVm	English L2 Strong accent	1250	s1	Match_word_four	0	One
AVm	English L2 Strong accent	1244	s1	Match_word_one	0	One
AVm	English L2 Strong accent	1244	s1	Match_word_two	0	One
AVm	English L2 Strong accent	1244	s1	Match_word_three	0	One
AVm	English L2 Strong accent	1244	s1	Match_word_four	1	One
AVm	English L2 Strong accent	1251	s1	Match_word_one	1	One
AVm	English L2 Strong accent	1251	s1	Match_word_two	0	One
AVm	English L2 Strong accent	1251	s1	Match_word_three	1	One
AVm	English L2 Strong accent	1251	s1	Match_word_four	0	One
AVm	English L2 Strong accent	1246	s1	Match_word_one	1	One
AVm	English L2 Strong accent	1246	s1	Match_word_two	0	One
AVm	English L2 Strong accent	1246	s1	Match_word_three	0	One
AVm	English L2 Strong accent	1246	s1	Match_word_four	1	One
AVm	English L2 Strong accent	1249	s1	Match_word_one	1	One
AVm	English L2 Strong accent	1249	s1	Match_word_two	1	One
AVm	English L2 Strong accent	1249	s1	Match_word_three	1	One
AVm	English L2 Strong accent	1249	s1	Match_word_four	1	One
AVm	English L2 Strong accent	1245	s1	Match_word_one	1	One
AVm	English L2 Strong accent	1245	s1	Match_word_two	1	One
AVm	English L2 Strong accent	1245	s1	Match_word_three	0	One
AVm	English L2 Strong accent	1245	s1	Match_word_four	1	One
AVm	English L2 Strong accent	1257	s1	Match_word_one	0	One
AVm	English L2 Strong accent	1257	s1	Match_word_two	1	One
AVm	English L2 Strong accent	1257	s1	Match_word_three	0	One
AVm	English L2 Strong accent	1257	s1	Match_word_four	1	One
AVm	English L2 Strong accent	1253	s1	Match_word_one	1	One
AVm	English L2 Strong accent	1253	s1	Match_word_two	1	One
AVm	English L2 Strong accent	1253	s1	Match_word_three	1	One
AVm	English L2 Strong accent	1253	s1	Match_word_four	1	One
AVm	English L2 Strong accent	1252	s1	Match_word_one	1	One
AVm	English L2 Strong accent	1252	s1	Match_word_two	1	One
AVm	English L2 Strong accent	1252	s1	Match_word_three	1	One
AVm	English L2 Strong accent	1252	s1	Match_word_four	0	One
AVm	English L2 Strong accent	1259	s1	Match_word_one	1	One
AVm	English L2 Strong accent	1259	s1	Match_word_two	1	One
AVm	English L2 Strong accent	1259	s1	Match_word_three	0	One
AVm	English L2 Strong accent	1259	s1	Match_word_four	0	One
AVm	English L2 Strong accent	1248	s1	Match_word_one	1	One
AVm	English L2 Strong accent	1248	s1	Match_word_two	1	One
AVm	English L2 Strong accent	1248	s1	Match_word_three	1	One
AVm	English L2 Strong accent	1248	s1	Match_word_four	1	One
AVm	English L1	1050	s1	Match_word_one	1	One
AVm	English L1	1050	s1	Match_word_two	1	One
AVm	English L1	1050	s1	Match_word_three	1	One
AVm	English L1	1050	s1	Match_word_four	1	One
AVm	English L1	1045	s1	Match_word_one	1	One
AVm	English L1	1045	s1	Match_word_two	1	One
AVm	English L1	1045	s1	Match_word_three	1	One
AVm	English L1	1045	s1	Match_word_four	1	One
AVm	English L1	1051	s1	Match_word_one	1	One
AVm	English L1	1051	s1	Match_word_two	0	One
AVm	English L1	1051	s1	Match_word_three	1	One
AVm	English L1	1051	s1	Match_word_four	1	One
AVm	English L1	1044	s1	Match_word_one	1	One
AVm	English L1	1044	s1	Match_word_two	1	One
AVm	English L1	1044	s1	Match_word_three	1	One
AVm	English L1	1044	s1	Match_word_four	1	One
AVm	English L1	1058	s1	Match_word_one	0	One
AVm	English L1	1058	s1	Match_word_two	0	One
AVm	English L1	1058	s1	Match_word_three	0	One
AVm	English L1	1058	s1	Match_word_four	1	One
AVm	English L1	1059	s1	Match_word_one	0	One
AVm	English L1	1059	s1	Match_word_two	1	One
AVm	English L1	1059	s1	Match_word_three	1	One
AVm	English L1	1059	s1	Match_word_four	1	One
AVm	English L1	1042	s1	Match_word_one	1	One
AVm	English L1	1042	s1	Match_word_two	1	One
AVm	English L1	1042	s1	Match_word_three	1	One
AVm	English L1	1042	s1	Match_word_four	1	One
AVm	English L1	1055	s1	Match_word_one	1	One
AVm	English L1	1055	s1	Match_word_two	1	One
AVm	English L1	1055	s1	Match_word_three	1	One
AVm	English L1	1055	s1	Match_word_four	1	One
AVm	English L1	1060	s1	Match_word_one	1	One
AVm	English L1	1060	s1	Match_word_two	1	One
AVm	English L1	1060	s1	Match_word_three	1	One
AVm	English L1	1060	s1	Match_word_four	1	One
AVm	English L1	1052	s1	Match_word_one	1	One
AVm	English L1	1052	s1	Match_word_two	1	One
AVm	English L1	1052	s1	Match_word_three	1	One
AVm	English L1	1052	s1	Match_word_four	1	One
AVm	English L1	1041	s1	Match_word_one	1	One
AVm	English L1	1041	s1	Match_word_two	1	One
AVm	English L1	1041	s1	Match_word_three	1	One
AVm	English L1	1041	s1	Match_word_four	1	One
AVm	English L1	1057	s1	Match_word_one	1	One
AVm	English L1	1057	s1	Match_word_two	1	One
AVm	English L1	1057	s1	Match_word_three	1	One
AVm	English L1	1057	s1	Match_word_four	1	One
AVm	English L1	1046	s1	Match_word_one	1	One
AVm	English L1	1046	s1	Match_word_two	1	One
AVm	English L1	1046	s1	Match_word_three	1	One
AVm	English L1	1046	s1	Match_word_four	0	One
AVm	English L1	1047	s1	Match_word_one	1	One
AVm	English L1	1047	s1	Match_word_two	1	One
AVm	English L1	1047	s1	Match_word_three	1	One
AVm	English L1	1047	s1	Match_word_four	0	One
AVm	English L1	1048	s1	Match_word_one	1	One
AVm	English L1	1048	s1	Match_word_two	1	One
AVm	English L1	1048	s1	Match_word_three	1	One
AVm	English L1	1048	s1	Match_word_four	1	One
AVm	English L1	1056	s1	Match_word_one	1	One
AVm	English L1	1056	s1	Match_word_two	1	One
AVm	English L1	1056	s1	Match_word_three	0	One
AVm	English L1	1056	s1	Match_word_four	1	One
AVm	English L1	1043	s1	Match_word_one	1	One
AVm	English L1	1043	s1	Match_word_two	1	One
AVm	English L1	1043	s1	Match_word_three	1	One
AVm	English L1	1043	s1	Match_word_four	1	One
AVm	English L1	1049	s1	Match_word_one	0	One
AVm	English L1	1049	s1	Match_word_two	1	One
AVm	English L1	1049	s1	Match_word_three	1	One
AVm	English L1	1049	s1	Match_word_four	1	One
AVm	English L1	1053	s1	Match_word_one	1	One
AVm	English L1	1053	s1	Match_word_two	1	One
AVm	English L1	1053	s1	Match_word_three	1	One
AVm	English L1	1053	s1	Match_word_four	1	One
AVm	English L1	1054	s1	Match_word_one	1	One
AVm	English L1	1054	s1	Match_word_two	1	One
AVm	English L1	1054	s1	Match_word_three	1	One
AVm	English L1	1054	s1	Match_word_four	1	One
AV	English L1	1059	s2	Match_word_one	0	One
AV	English L1	1059	s2	Match_word_two	1	One
AV	English L1	1059	s2	Match_word_three	1	One
AV	English L1	1059	s2	Match_word_four	1	One
AV	English L1	1057	s2	Match_word_one	1	One
AV	English L1	1057	s2	Match_word_two	1	One
AV	English L1	1057	s2	Match_word_three	1	One
AV	English L1	1057	s2	Match_word_four	1	One
AV	English L1	1050	s2	Match_word_one	1	One
AV	English L1	1050	s2	Match_word_two	1	One
AV	English L1	1050	s2	Match_word_three	1	One
AV	English L1	1050	s2	Match_word_four	1	One
AV	English L1	1052	s2	Match_word_one	1	One
AV	English L1	1052	s2	Match_word_two	1	One
AV	English L1	1052	s2	Match_word_three	1	One
AV	English L1	1052	s2	Match_word_four	1	One
AV	English L1	1044	s2	Match_word_one	1	One
AV	English L1	1044	s2	Match_word_two	1	One
AV	English L1	1044	s2	Match_word_three	1	One
AV	English L1	1044	s2	Match_word_four	1	One
AV	English L1	1047	s2	Match_word_one	1	One
AV	English L1	1047	s2	Match_word_two	1	One
AV	English L1	1047	s2	Match_word_three	1	One
AV	English L1	1047	s2	Match_word_four	0	One
AV	English L1	1046	s2	Match_word_one	1	One
AV	English L1	1046	s2	Match_word_two	1	One
AV	English L1	1046	s2	Match_word_three	1	One
AV	English L1	1046	s2	Match_word_four	1	One
AV	English L1	1043	s2	Match_word_one	1	One
AV	English L1	1043	s2	Match_word_two	1	One
AV	English L1	1043	s2	Match_word_three	1	One
AV	English L1	1043	s2	Match_word_four	1	One
AV	English L1	1042	s2	Match_word_one	1	One
AV	English L1	1042	s2	Match_word_two	0	One
AV	English L1	1042	s2	Match_word_three	0	One
AV	English L1	1042	s2	Match_word_four	0	One
AV	English L1	1060	s2	Match_word_one	1	One
AV	English L1	1060	s2	Match_word_two	1	One
AV	English L1	1060	s2	Match_word_three	1	One
AV	English L1	1060	s2	Match_word_four	1	One
AV	English L1	1041	s2	Match_word_one	1	One
AV	English L1	1041	s2	Match_word_two	1	One
AV	English L1	1041	s2	Match_word_three	1	One
AV	English L1	1041	s2	Match_word_four	1	One
AV	English L1	1055	s2	Match_word_one	1	One
AV	English L1	1055	s2	Match_word_two	1	One
AV	English L1	1055	s2	Match_word_three	1	One
AV	English L1	1055	s2	Match_word_four	1	One
AV	English L1	1058	s2	Match_word_one	1	One
AV	English L1	1058	s2	Match_word_two	1	One
AV	English L1	1058	s2	Match_word_three	1	One
AV	English L1	1058	s2	Match_word_four	1	One
AV	English L1	1051	s2	Match_word_one	1	One
AV	English L1	1051	s2	Match_word_two	0	One
AV	English L1	1051	s2	Match_word_three	1	One
AV	English L1	1051	s2	Match_word_four	1	One
AV	English L1	1049	s2	Match_word_one	1	One
AV	English L1	1049	s2	Match_word_two	1	One
AV	English L1	1049	s2	Match_word_three	1	One
AV	English L1	1049	s2	Match_word_four	1	One
AV	English L1	1045	s2	Match_word_one	1	One
AV	English L1	1045	s2	Match_word_two	1	One
AV	English L1	1045	s2	Match_word_three	1	One
AV	English L1	1045	s2	Match_word_four	1	One
AV	English L1	1048	s2	Match_word_one	1	One
AV	English L1	1048	s2	Match_word_two	1	One
AV	English L1	1048	s2	Match_word_three	1	One
AV	English L1	1048	s2	Match_word_four	1	One
AV	English L1	1053	s2	Match_word_one	1	One
AV	English L1	1053	s2	Match_word_two	1	One
AV	English L1	1053	s2	Match_word_three	1	One
AV	English L1	1053	s2	Match_word_four	1	One
AV	English L1	1056	s2	Match_word_one	1	One
AV	English L1	1056	s2	Match_word_two	1	One
AV	English L1	1056	s2	Match_word_three	0	One
AV	English L1	1056	s2	Match_word_four	1	One
AV	English L1	1054	s2	Match_word_one	1	One
AV	English L1	1054	s2	Match_word_two	1	One
AV	English L1	1054	s2	Match_word_three	1	One
AV	English L1	1054	s2	Match_word_four	1	One
AV	English L2 Weak accent	1152	s2	Match_word_one	1	One
AV	English L2 Weak accent	1152	s2	Match_word_two	1	One
AV	English L2 Weak accent	1152	s2	Match_word_three	1	One
AV	English L2 Weak accent	1152	s2	Match_word_four	1	One
AV	English L2 Weak accent	1163	s2	Match_word_one	0	One
AV	English L2 Weak accent	1163	s2	Match_word_two	0	One
AV	English L2 Weak accent	1163	s2	Match_word_three	1	One
AV	English L2 Weak accent	1163	s2	Match_word_four	0	One
AV	English L2 Weak accent	1156	s2	Match_word_one	1	One
AV	English L2 Weak accent	1156	s2	Match_word_two	1	One
AV	English L2 Weak accent	1156	s2	Match_word_three	1	One
AV	English L2 Weak accent	1156	s2	Match_word_four	1	One
AV	English L2 Weak accent	1153	s2	Match_word_one	0	One
AV	English L2 Weak accent	1153	s2	Match_word_two	0	One
AV	English L2 Weak accent	1153	s2	Match_word_three	0	One
AV	English L2 Weak accent	1153	s2	Match_word_four	0	One
AV	English L2 Weak accent	1151	s2	Match_word_one	1	One
AV	English L2 Weak accent	1151	s2	Match_word_two	1	One
AV	English L2 Weak accent	1151	s2	Match_word_three	1	One
AV	English L2 Weak accent	1151	s2	Match_word_four	1	One
AV	English L2 Weak accent	1168	s2	Match_word_one	0	One
AV	English L2 Weak accent	1168	s2	Match_word_two	0	One
AV	English L2 Weak accent	1168	s2	Match_word_three	0	One
AV	English L2 Weak accent	1168	s2	Match_word_four	0	One
AV	English L2 Weak accent	1154	s2	Match_word_one	1	One
AV	English L2 Weak accent	1154	s2	Match_word_two	1	One
AV	English L2 Weak accent	1154	s2	Match_word_three	1	One
AV	English L2 Weak accent	1154	s2	Match_word_four	1	One
AV	English L2 Weak accent	1160	s2	Match_word_one	0	One
AV	English L2 Weak accent	1160	s2	Match_word_two	1	One
AV	English L2 Weak accent	1160	s2	Match_word_three	1	One
AV	English L2 Weak accent	1160	s2	Match_word_four	1	One
AV	English L2 Weak accent	1170	s2	Match_word_one	1	One
AV	English L2 Weak accent	1170	s2	Match_word_two	1	One
AV	English L2 Weak accent	1170	s2	Match_word_three	1	One
AV	English L2 Weak accent	1170	s2	Match_word_four	0	One
AV	English L2 Weak accent	1155	s2	Match_word_one	0	One
AV	English L2 Weak accent	1155	s2	Match_word_two	0	One
AV	English L2 Weak accent	1155	s2	Match_word_three	0	One
AV	English L2 Weak accent	1155	s2	Match_word_four	0	One
AV	English L2 Weak accent	1158	s2	Match_word_one	1	One
AV	English L2 Weak accent	1158	s2	Match_word_two	1	One
AV	English L2 Weak accent	1158	s2	Match_word_three	1	One
AV	English L2 Weak accent	1158	s2	Match_word_four	1	One
AV	English L2 Weak accent	1166	s2	Match_word_one	1	One
AV	English L2 Weak accent	1166	s2	Match_word_two	1	One
AV	English L2 Weak accent	1166	s2	Match_word_three	1	One
AV	English L2 Weak accent	1166	s2	Match_word_four	1	One
AV	English L2 Weak accent	1159	s2	Match_word_one	1	One
AV	English L2 Weak accent	1159	s2	Match_word_two	1	One
AV	English L2 Weak accent	1159	s2	Match_word_three	1	One
AV	English L2 Weak accent	1159	s2	Match_word_four	1	One
AV	English L2 Weak accent	1169	s2	Match_word_one	1	One
AV	English L2 Weak accent	1169	s2	Match_word_two	1	One
AV	English L2 Weak accent	1169	s2	Match_word_three	1	One
AV	English L2 Weak accent	1169	s2	Match_word_four	1	One
AV	English L2 Weak accent	1162	s2	Match_word_one	0	One
AV	English L2 Weak accent	1162	s2	Match_word_two	0	One
AV	English L2 Weak accent	1162	s2	Match_word_three	0	One
AV	English L2 Weak accent	1162	s2	Match_word_four	0	One
AV	English L2 Weak accent	1157	s2	Match_word_one	0	One
AV	English L2 Weak accent	1157	s2	Match_word_two	0	One
AV	English L2 Weak accent	1157	s2	Match_word_three	0	One
AV	English L2 Weak accent	1157	s2	Match_word_four	1	One
AV	English L2 Weak accent	1164	s2	Match_word_one	1	One
AV	English L2 Weak accent	1164	s2	Match_word_two	1	One
AV	English L2 Weak accent	1164	s2	Match_word_three	1	One
AV	English L2 Weak accent	1164	s2	Match_word_four	1	One
AV	English L2 Weak accent	1161	s2	Match_word_one	1	One
AV	English L2 Weak accent	1161	s2	Match_word_two	1	One
AV	English L2 Weak accent	1161	s2	Match_word_three	1	One
AV	English L2 Weak accent	1161	s2	Match_word_four	1	One
AV	English L2 Weak accent	1167	s2	Match_word_one	0	One
AV	English L2 Weak accent	1167	s2	Match_word_two	1	One
AV	English L2 Weak accent	1167	s2	Match_word_three	1	One
AV	English L2 Weak accent	1167	s2	Match_word_four	1	One
AV	English L2 Weak accent	1165	s2	Match_word_one	0	One
AV	English L2 Weak accent	1165	s2	Match_word_two	0	One
AV	English L2 Weak accent	1165	s2	Match_word_three	0	One
AV	English L2 Weak accent	1165	s2	Match_word_four	0	One
AV	English L2 Strong accent	1247	s2	Match_word_one	0	One
AV	English L2 Strong accent	1247	s2	Match_word_two	0	One
AV	English L2 Strong accent	1247	s2	Match_word_three	0	One
AV	English L2 Strong accent	1247	s2	Match_word_four	0	One
AV	English L2 Strong accent	1259	s2	Match_word_one	0	One
AV	English L2 Strong accent	1259	s2	Match_word_two	0	One
AV	English L2 Strong accent	1259	s2	Match_word_three	1	One
AV	English L2 Strong accent	1259	s2	Match_word_four	0	One
AV	English L2 Strong accent	1249	s2	Match_word_one	1	One
AV	English L2 Strong accent	1249	s2	Match_word_two	1	One
AV	English L2 Strong accent	1249	s2	Match_word_three	1	One
AV	English L2 Strong accent	1249	s2	Match_word_four	1	One
AV	English L2 Strong accent	1243	s2	Match_word_one	0	One
AV	English L2 Strong accent	1243	s2	Match_word_two	0	One
AV	English L2 Strong accent	1243	s2	Match_word_three	0	One
AV	English L2 Strong accent	1243	s2	Match_word_four	0	One
AV	English L2 Strong accent	1255	s2	Match_word_one	0	One
AV	English L2 Strong accent	1255	s2	Match_word_two	1	One
AV	English L2 Strong accent	1255	s2	Match_word_three	1	One
AV	English L2 Strong accent	1255	s2	Match_word_four	0	One
AV	English L2 Strong accent	1248	s2	Match_word_one	0	One
AV	English L2 Strong accent	1248	s2	Match_word_two	0	One
AV	English L2 Strong accent	1248	s2	Match_word_three	0	One
AV	English L2 Strong accent	1248	s2	Match_word_four	1	One
AV	English L2 Strong accent	1256	s2	Match_word_one	1	One
AV	English L2 Strong accent	1256	s2	Match_word_two	1	One
AV	English L2 Strong accent	1256	s2	Match_word_three	1	One
AV	English L2 Strong accent	1256	s2	Match_word_four	1	One
AV	English L2 Strong accent	1258	s2	Match_word_one	0	One
AV	English L2 Strong accent	1258	s2	Match_word_two	0	One
AV	English L2 Strong accent	1258	s2	Match_word_three	0	One
AV	English L2 Strong accent	1258	s2	Match_word_four	0	One
AV	English L2 Strong accent	1244	s2	Match_word_one	0	One
AV	English L2 Strong accent	1244	s2	Match_word_two	0	One
AV	English L2 Strong accent	1244	s2	Match_word_three	0	One
AV	English L2 Strong accent	1244	s2	Match_word_four	1	One
AV	English L2 Strong accent	1246	s2	Match_word_one	0	One
AV	English L2 Strong accent	1246	s2	Match_word_two	0	One
AV	English L2 Strong accent	1246	s2	Match_word_three	0	One
AV	English L2 Strong accent	1246	s2	Match_word_four	0	One
AV	English L2 Strong accent	1257	s2	Match_word_one	0	One
AV	English L2 Strong accent	1257	s2	Match_word_two	1	One
AV	English L2 Strong accent	1257	s2	Match_word_three	0	One
AV	English L2 Strong accent	1257	s2	Match_word_four	1	One
AV	English L2 Strong accent	1242	s2	Match_word_one	0	One
AV	English L2 Strong accent	1242	s2	Match_word_two	1	One
AV	English L2 Strong accent	1242	s2	Match_word_three	0	One
AV	English L2 Strong accent	1242	s2	Match_word_four	1	One
AV	English L2 Strong accent	1253	s2	Match_word_one	0	One
AV	English L2 Strong accent	1253	s2	Match_word_two	0	One
AV	English L2 Strong accent	1253	s2	Match_word_three	0	One
AV	English L2 Strong accent	1253	s2	Match_word_four	0	One
AV	English L2 Strong accent	1254	s2	Match_word_one	1	One
AV	English L2 Strong accent	1254	s2	Match_word_two	1	One
AV	English L2 Strong accent	1254	s2	Match_word_three	1	One
AV	English L2 Strong accent	1254	s2	Match_word_four	0	One
AV	English L2 Strong accent	1252	s2	Match_word_one	1	One
AV	English L2 Strong accent	1252	s2	Match_word_two	1	One
AV	English L2 Strong accent	1252	s2	Match_word_three	1	One
AV	English L2 Strong accent	1252	s2	Match_word_four	0	One
AV	English L2 Strong accent	1245	s2	Match_word_one	1	One
AV	English L2 Strong accent	1245	s2	Match_word_two	1	One
AV	English L2 Strong accent	1245	s2	Match_word_three	0	One
AV	English L2 Strong accent	1245	s2	Match_word_four	0	One
AV	English L2 Strong accent	1241	s2	Match_word_one	0	One
AV	English L2 Strong accent	1241	s2	Match_word_two	0	One
AV	English L2 Strong accent	1241	s2	Match_word_three	0	One
AV	English L2 Strong accent	1241	s2	Match_word_four	0	One
AV	English L2 Strong accent	1251	s2	Match_word_one	1	One
AV	English L2 Strong accent	1251	s2	Match_word_two	0	One
AV	English L2 Strong accent	1251	s2	Match_word_three	1	One
AV	English L2 Strong accent	1251	s2	Match_word_four	1	One
AV	English L2 Strong accent	1260	s2	Match_word_one	0	One
AV	English L2 Strong accent	1260	s2	Match_word_two	1	One
AV	English L2 Strong accent	1260	s2	Match_word_three	1	One
AV	English L2 Strong accent	1260	s2	Match_word_four	0	One
AV	English L2 Strong accent	1250	s2	Match_word_one	0	One
AV	English L2 Strong accent	1250	s2	Match_word_two	0	One
AV	English L2 Strong accent	1250	s2	Match_word_three	0	One
AV	English L2 Strong accent	1250	s2	Match_word_four	0	One
AVm	English L1	1006	s2	Match_word_one	0	One
AVm	English L1	1006	s2	Match_word_two	0	One
AVm	English L1	1006	s2	Match_word_three	1	One
AVm	English L1	1006	s2	Match_word_four	1	One
AVm	English L1	1010	s2	Match_word_one	1	One
AVm	English L1	1010	s2	Match_word_two	1	One
AVm	English L1	1010	s2	Match_word_three	1	One
AVm	English L1	1010	s2	Match_word_four	1	One
AVm	English L1	1020	s2	Match_word_one	1	One
AVm	English L1	1020	s2	Match_word_two	1	One
AVm	English L1	1020	s2	Match_word_three	1	One
AVm	English L1	1020	s2	Match_word_four	1	One
AVm	English L1	1018	s2	Match_word_one	0	One
AVm	English L1	1018	s2	Match_word_two	1	One
AVm	English L1	1018	s2	Match_word_three	1	One
AVm	English L1	1018	s2	Match_word_four	1	One
AVm	English L1	1001	s2	Match_word_one	1	One
AVm	English L1	1001	s2	Match_word_two	1	One
AVm	English L1	1001	s2	Match_word_three	1	One
AVm	English L1	1001	s2	Match_word_four	1	One
AVm	English L1	1008	s2	Match_word_one	1	One
AVm	English L1	1008	s2	Match_word_two	1	One
AVm	English L1	1008	s2	Match_word_three	1	One
AVm	English L1	1008	s2	Match_word_four	1	One
AVm	English L1	1019	s2	Match_word_one	1	One
AVm	English L1	1019	s2	Match_word_two	1	One
AVm	English L1	1019	s2	Match_word_three	0	One
AVm	English L1	1019	s2	Match_word_four	0	One
AVm	English L1	1015	s2	Match_word_one	1	One
AVm	English L1	1015	s2	Match_word_two	1	One
AVm	English L1	1015	s2	Match_word_three	1	One
AVm	English L1	1015	s2	Match_word_four	1	One
AVm	English L1	1005	s2	Match_word_one	0	One
AVm	English L1	1005	s2	Match_word_two	0	One
AVm	English L1	1005	s2	Match_word_three	1	One
AVm	English L1	1005	s2	Match_word_four	1	One
AVm	English L1	1002	s2	Match_word_one	1	One
AVm	English L1	1002	s2	Match_word_two	1	One
AVm	English L1	1002	s2	Match_word_three	1	One
AVm	English L1	1002	s2	Match_word_four	1	One
AVm	English L1	1012	s2	Match_word_one	1	One
AVm	English L1	1012	s2	Match_word_two	1	One
AVm	English L1	1012	s2	Match_word_three	1	One
AVm	English L1	1012	s2	Match_word_four	1	One
AVm	English L1	1014	s2	Match_word_one	0	One
AVm	English L1	1014	s2	Match_word_two	0	One
AVm	English L1	1014	s2	Match_word_three	1	One
AVm	English L1	1014	s2	Match_word_four	0	One
AVm	English L1	1013	s2	Match_word_one	1	One
AVm	English L1	1013	s2	Match_word_two	1	One
AVm	English L1	1013	s2	Match_word_three	1	One
AVm	English L1	1013	s2	Match_word_four	1	One
AVm	English L1	1016	s2	Match_word_one	1	One
AVm	English L1	1016	s2	Match_word_two	0	One
AVm	English L1	1016	s2	Match_word_three	1	One
AVm	English L1	1016	s2	Match_word_four	1	One
AVm	English L1	1009	s2	Match_word_one	1	One
AVm	English L1	1009	s2	Match_word_two	1	One
AVm	English L1	1009	s2	Match_word_three	1	One
AVm	English L1	1009	s2	Match_word_four	1	One
AVm	English L1	1011	s2	Match_word_one	1	One
AVm	English L1	1011	s2	Match_word_two	0	One
AVm	English L1	1011	s2	Match_word_three	0	One
AVm	English L1	1011	s2	Match_word_four	0	One
AVm	English L1	1004	s2	Match_word_one	1	One
AVm	English L1	1004	s2	Match_word_two	1	One
AVm	English L1	1004	s2	Match_word_three	1	One
AVm	English L1	1004	s2	Match_word_four	0	One
AVm	English L1	1007	s2	Match_word_one	0	One
AVm	English L1	1007	s2	Match_word_two	0	One
AVm	English L1	1007	s2	Match_word_three	1	One
AVm	English L1	1007	s2	Match_word_four	1	One
AVm	English L1	1003	s2	Match_word_one	0	One
AVm	English L1	1003	s2	Match_word_two	1	One
AVm	English L1	1003	s2	Match_word_three	1	One
AVm	English L1	1003	s2	Match_word_four	1	One
AVm	English L1	1017	s2	Match_word_one	1	One
AVm	English L1	1017	s2	Match_word_two	0	One
AVm	English L1	1017	s2	Match_word_three	1	One
AVm	English L1	1017	s2	Match_word_four	0	One
AVm	English L2 Weak accent	1107	s2	Match_word_one	0	One
AVm	English L2 Weak accent	1107	s2	Match_word_two	1	One
AVm	English L2 Weak accent	1107	s2	Match_word_three	1	One
AVm	English L2 Weak accent	1107	s2	Match_word_four	1	One
AVm	English L2 Weak accent	1104	s2	Match_word_one	0	One
AVm	English L2 Weak accent	1104	s2	Match_word_two	1	One
AVm	English L2 Weak accent	1104	s2	Match_word_three	1	One
AVm	English L2 Weak accent	1104	s2	Match_word_four	1	One
AVm	English L2 Weak accent	1112	s2	Match_word_one	1	One
AVm	English L2 Weak accent	1112	s2	Match_word_two	1	One
AVm	English L2 Weak accent	1112	s2	Match_word_three	1	One
AVm	English L2 Weak accent	1112	s2	Match_word_four	0	One
AVm	English L2 Weak accent	1116	s2	Match_word_one	0	One
AVm	English L2 Weak accent	1116	s2	Match_word_two	0	One
AVm	English L2 Weak accent	1116	s2	Match_word_three	1	One
AVm	English L2 Weak accent	1116	s2	Match_word_four	1	One
AVm	English L2 Weak accent	1115	s2	Match_word_one	0	One
AVm	English L2 Weak accent	1115	s2	Match_word_two	1	One
AVm	English L2 Weak accent	1115	s2	Match_word_three	1	One
AVm	English L2 Weak accent	1115	s2	Match_word_four	0	One
AVm	English L2 Weak accent	1101	s2	Match_word_one	1	One
AVm	English L2 Weak accent	1101	s2	Match_word_two	1	One
AVm	English L2 Weak accent	1101	s2	Match_word_three	1	One
AVm	English L2 Weak accent	1101	s2	Match_word_four	1	One
AVm	English L2 Weak accent	1118	s2	Match_word_one	1	One
AVm	English L2 Weak accent	1118	s2	Match_word_two	1	One
AVm	English L2 Weak accent	1118	s2	Match_word_three	1	One
AVm	English L2 Weak accent	1118	s2	Match_word_four	1	One
AVm	English L2 Weak accent	1119	s2	Match_word_one	0	One
AVm	English L2 Weak accent	1119	s2	Match_word_two	0	One
AVm	English L2 Weak accent	1119	s2	Match_word_three	0	One
AVm	English L2 Weak accent	1119	s2	Match_word_four	1	One
AVm	English L2 Weak accent	1111	s2	Match_word_one	1	One
AVm	English L2 Weak accent	1111	s2	Match_word_two	1	One
AVm	English L2 Weak accent	1111	s2	Match_word_three	1	One
AVm	English L2 Weak accent	1111	s2	Match_word_four	1	One
AVm	English L2 Weak accent	1114	s2	Match_word_one	0	One
AVm	English L2 Weak accent	1114	s2	Match_word_two	0	One
AVm	English L2 Weak accent	1114	s2	Match_word_three	1	One
AVm	English L2 Weak accent	1114	s2	Match_word_four	0	One
AVm	English L2 Weak accent	1120	s2	Match_word_one	0	One
AVm	English L2 Weak accent	1120	s2	Match_word_two	0	One
AVm	English L2 Weak accent	1120	s2	Match_word_three	0	One
AVm	English L2 Weak accent	1120	s2	Match_word_four	0	One
AVm	English L2 Weak accent	1102	s2	Match_word_one	0	One
AVm	English L2 Weak accent	1102	s2	Match_word_two	1	One
AVm	English L2 Weak accent	1102	s2	Match_word_three	1	One
AVm	English L2 Weak accent	1102	s2	Match_word_four	1	One
AVm	English L2 Weak accent	1103	s2	Match_word_one	1	One
AVm	English L2 Weak accent	1103	s2	Match_word_two	1	One
AVm	English L2 Weak accent	1103	s2	Match_word_three	1	One
AVm	English L2 Weak accent	1103	s2	Match_word_four	0	One
AVm	English L2 Weak accent	1109	s2	Match_word_one	0	One
AVm	English L2 Weak accent	1109	s2	Match_word_two	0	One
AVm	English L2 Weak accent	1109	s2	Match_word_three	0	One
AVm	English L2 Weak accent	1109	s2	Match_word_four	1	One
AVm	English L2 Weak accent	1106	s2	Match_word_one	1	One
AVm	English L2 Weak accent	1106	s2	Match_word_two	0	One
AVm	English L2 Weak accent	1106	s2	Match_word_three	1	One
AVm	English L2 Weak accent	1106	s2	Match_word_four	1	One
AVm	English L2 Weak accent	1110	s2	Match_word_one	0	One
AVm	English L2 Weak accent	1110	s2	Match_word_two	1	One
AVm	English L2 Weak accent	1110	s2	Match_word_three	0	One
AVm	English L2 Weak accent	1110	s2	Match_word_four	0	One
AVm	English L2 Weak accent	1108	s2	Match_word_one	1	One
AVm	English L2 Weak accent	1108	s2	Match_word_two	0	One
AVm	English L2 Weak accent	1108	s2	Match_word_three	0	One
AVm	English L2 Weak accent	1108	s2	Match_word_four	1	One
AVm	English L2 Weak accent	1105	s2	Match_word_one	1	One
AVm	English L2 Weak accent	1105	s2	Match_word_two	1	One
AVm	English L2 Weak accent	1105	s2	Match_word_three	0	One
AVm	English L2 Weak accent	1105	s2	Match_word_four	1	One
AVm	English L2 Weak accent	1117	s2	Match_word_one	1	One
AVm	English L2 Weak accent	1117	s2	Match_word_two	1	One
AVm	English L2 Weak accent	1117	s2	Match_word_three	1	One
AVm	English L2 Weak accent	1117	s2	Match_word_four	1	One
AVm	English L2 Weak accent	1113	s2	Match_word_one	1	One
AVm	English L2 Weak accent	1113	s2	Match_word_two	0	One
AVm	English L2 Weak accent	1113	s2	Match_word_three	1	One
AVm	English L2 Weak accent	1113	s2	Match_word_four	1	One
AVm	English L2 Strong accent	1209	s2	Match_word_one	0	One
AVm	English L2 Strong accent	1209	s2	Match_word_two	0	One
AVm	English L2 Strong accent	1209	s2	Match_word_three	0	One
AVm	English L2 Strong accent	1209	s2	Match_word_four	0	One
AVm	English L2 Strong accent	1213	s2	Match_word_one	1	One
AVm	English L2 Strong accent	1213	s2	Match_word_two	1	One
AVm	English L2 Strong accent	1213	s2	Match_word_three	1	One
AVm	English L2 Strong accent	1213	s2	Match_word_four	1	One
AVm	English L2 Strong accent	1207	s2	Match_word_one	1	One
AVm	English L2 Strong accent	1207	s2	Match_word_two	0	One
AVm	English L2 Strong accent	1207	s2	Match_word_three	0	One
AVm	English L2 Strong accent	1207	s2	Match_word_four	0	One
AVm	English L2 Strong accent	1206	s2	Match_word_one	0	One
AVm	English L2 Strong accent	1206	s2	Match_word_two	0	One
AVm	English L2 Strong accent	1206	s2	Match_word_three	1	One
AVm	English L2 Strong accent	1206	s2	Match_word_four	1	One
AVm	English L2 Strong accent	1212	s2	Match_word_one	0	One
AVm	English L2 Strong accent	1212	s2	Match_word_two	0	One
AVm	English L2 Strong accent	1212	s2	Match_word_three	0	One
AVm	English L2 Strong accent	1212	s2	Match_word_four	0	One
AVm	English L2 Strong accent	1215	s2	Match_word_one	0	One
AVm	English L2 Strong accent	1215	s2	Match_word_two	1	One
AVm	English L2 Strong accent	1215	s2	Match_word_three	1	One
AVm	English L2 Strong accent	1215	s2	Match_word_four	0	One
AVm	English L2 Strong accent	1205	s2	Match_word_one	0	One
AVm	English L2 Strong accent	1205	s2	Match_word_two	0	One
AVm	English L2 Strong accent	1205	s2	Match_word_three	0	One
AVm	English L2 Strong accent	1205	s2	Match_word_four	0	One
AVm	English L2 Strong accent	1208	s2	Match_word_one	0	One
AVm	English L2 Strong accent	1208	s2	Match_word_two	0	One
AVm	English L2 Strong accent	1208	s2	Match_word_three	0	One
AVm	English L2 Strong accent	1208	s2	Match_word_four	0	One
AVm	English L2 Strong accent	1214	s2	Match_word_one	0	One
AVm	English L2 Strong accent	1214	s2	Match_word_two	0	One
AVm	English L2 Strong accent	1214	s2	Match_word_three	0	One
AVm	English L2 Strong accent	1214	s2	Match_word_four	0	One
AVm	English L2 Strong accent	1216	s2	Match_word_one	1	One
AVm	English L2 Strong accent	1216	s2	Match_word_two	0	One
AVm	English L2 Strong accent	1216	s2	Match_word_three	0	One
AVm	English L2 Strong accent	1216	s2	Match_word_four	0	One
AVm	English L2 Strong accent	1211	s2	Match_word_one	1	One
AVm	English L2 Strong accent	1211	s2	Match_word_two	1	One
AVm	English L2 Strong accent	1211	s2	Match_word_three	0	One
AVm	English L2 Strong accent	1211	s2	Match_word_four	1	One
AVm	English L2 Strong accent	1217	s2	Match_word_one	1	One
AVm	English L2 Strong accent	1217	s2	Match_word_two	1	One
AVm	English L2 Strong accent	1217	s2	Match_word_three	1	One
AVm	English L2 Strong accent	1217	s2	Match_word_four	1	One
AVm	English L2 Strong accent	1202	s2	Match_word_one	0	One
AVm	English L2 Strong accent	1202	s2	Match_word_two	0	One
AVm	English L2 Strong accent	1202	s2	Match_word_three	0	One
AVm	English L2 Strong accent	1202	s2	Match_word_four	0	One
AVm	English L2 Strong accent	1203	s2	Match_word_one	0	One
AVm	English L2 Strong accent	1203	s2	Match_word_two	0	One
AVm	English L2 Strong accent	1203	s2	Match_word_three	0	One
AVm	English L2 Strong accent	1203	s2	Match_word_four	1	One
AVm	English L2 Strong accent	1218	s2	Match_word_one	1	One
AVm	English L2 Strong accent	1218	s2	Match_word_two	1	One
AVm	English L2 Strong accent	1218	s2	Match_word_three	1	One
AVm	English L2 Strong accent	1218	s2	Match_word_four	0	One
AVm	English L2 Strong accent	1201	s2	Match_word_one	0	One
AVm	English L2 Strong accent	1201	s2	Match_word_two	0	One
AVm	English L2 Strong accent	1201	s2	Match_word_three	0	One
AVm	English L2 Strong accent	1201	s2	Match_word_four	0	One
AVm	English L2 Strong accent	1210	s2	Match_word_one	0	One
AVm	English L2 Strong accent	1210	s2	Match_word_two	0	One
AVm	English L2 Strong accent	1210	s2	Match_word_three	0	One
AVm	English L2 Strong accent	1210	s2	Match_word_four	0	One
AVm	English L2 Strong accent	1204	s2	Match_word_one	0	One
AVm	English L2 Strong accent	1204	s2	Match_word_two	1	One
AVm	English L2 Strong accent	1204	s2	Match_word_three	1	One
AVm	English L2 Strong accent	1204	s2	Match_word_four	1	One
AVm	English L2 Strong accent	1219	s2	Match_word_one	0	One
AVm	English L2 Strong accent	1219	s2	Match_word_two	1	One
AVm	English L2 Strong accent	1219	s2	Match_word_three	1	One
AVm	English L2 Strong accent	1219	s2	Match_word_four	1	One
AVm	English L2 Strong accent	1220	s2	Match_word_one	1	One
AVm	English L2 Strong accent	1220	s2	Match_word_two	0	One
AVm	English L2 Strong accent	1220	s2	Match_word_three	0	One
AVm	English L2 Strong accent	1220	s2	Match_word_four	0	One
AO	English L1	1031	s2	Match_word_one	0	One
AO	English L1	1031	s2	Match_word_two	0	One
AO	English L1	1031	s2	Match_word_three	0	One
AO	English L1	1031	s2	Match_word_four	1	One
AO	English L1	1027	s2	Match_word_one	1	One
AO	English L1	1027	s2	Match_word_two	1	One
AO	English L1	1027	s2	Match_word_three	1	One
AO	English L1	1027	s2	Match_word_four	1	One
AO	English L1	1036	s2	Match_word_one	1	One
AO	English L1	1036	s2	Match_word_two	1	One
AO	English L1	1036	s2	Match_word_three	1	One
AO	English L1	1036	s2	Match_word_four	1	One
AO	English L1	1034	s2	Match_word_one	1	One
AO	English L1	1034	s2	Match_word_two	0	One
AO	English L1	1034	s2	Match_word_three	1	One
AO	English L1	1034	s2	Match_word_four	1	One
AO	English L1	1035	s2	Match_word_one	1	One
AO	English L1	1035	s2	Match_word_two	1	One
AO	English L1	1035	s2	Match_word_three	0	One
AO	English L1	1035	s2	Match_word_four	1	One
AO	English L1	1030	s2	Match_word_one	1	One
AO	English L1	1030	s2	Match_word_two	1	One
AO	English L1	1030	s2	Match_word_three	1	One
AO	English L1	1030	s2	Match_word_four	1	One
AO	English L1	1021	s2	Match_word_one	1	One
AO	English L1	1021	s2	Match_word_two	0	One
AO	English L1	1021	s2	Match_word_three	1	One
AO	English L1	1021	s2	Match_word_four	0	One
AO	English L1	1039	s2	Match_word_one	1	One
AO	English L1	1039	s2	Match_word_two	1	One
AO	English L1	1039	s2	Match_word_three	1	One
AO	English L1	1039	s2	Match_word_four	1	One
AO	English L1	1023	s2	Match_word_one	1	One
AO	English L1	1023	s2	Match_word_two	1	One
AO	English L1	1023	s2	Match_word_three	1	One
AO	English L1	1023	s2	Match_word_four	0	One
AO	English L1	1028	s2	Match_word_one	0	One
AO	English L1	1028	s2	Match_word_two	1	One
AO	English L1	1028	s2	Match_word_three	1	One
AO	English L1	1028	s2	Match_word_four	0	One
AO	English L1	1032	s2	Match_word_one	1	One
AO	English L1	1032	s2	Match_word_two	1	One
AO	English L1	1032	s2	Match_word_three	1	One
AO	English L1	1032	s2	Match_word_four	1	One
AO	English L1	1037	s2	Match_word_one	1	One
AO	English L1	1037	s2	Match_word_two	1	One
AO	English L1	1037	s2	Match_word_three	1	One
AO	English L1	1037	s2	Match_word_four	1	One
AO	English L1	1033	s2	Match_word_one	0	One
AO	English L1	1033	s2	Match_word_two	0	One
AO	English L1	1033	s2	Match_word_three	0	One
AO	English L1	1033	s2	Match_word_four	0	One
AO	English L1	1025	s2	Match_word_one	1	One
AO	English L1	1025	s2	Match_word_two	1	One
AO	English L1	1025	s2	Match_word_three	1	One
AO	English L1	1025	s2	Match_word_four	1	One
AO	English L1	1038	s2	Match_word_one	0	One
AO	English L1	1038	s2	Match_word_two	1	One
AO	English L1	1038	s2	Match_word_three	1	One
AO	English L1	1038	s2	Match_word_four	1	One
AO	English L1	1029	s2	Match_word_one	1	One
AO	English L1	1029	s2	Match_word_two	1	One
AO	English L1	1029	s2	Match_word_three	1	One
AO	English L1	1029	s2	Match_word_four	0	One
AO	English L1	1024	s2	Match_word_one	0	One
AO	English L1	1024	s2	Match_word_two	1	One
AO	English L1	1024	s2	Match_word_three	1	One
AO	English L1	1024	s2	Match_word_four	1	One
AO	English L1	1026	s2	Match_word_one	1	One
AO	English L1	1026	s2	Match_word_two	1	One
AO	English L1	1026	s2	Match_word_three	1	One
AO	English L1	1026	s2	Match_word_four	0	One
AO	English L1	1022	s2	Match_word_one	1	One
AO	English L1	1022	s2	Match_word_two	1	One
AO	English L1	1022	s2	Match_word_three	1	One
AO	English L1	1022	s2	Match_word_four	1	One
AO	English L1	1040	s2	Match_word_one	1	One
AO	English L1	1040	s2	Match_word_two	1	One
AO	English L1	1040	s2	Match_word_three	1	One
AO	English L1	1040	s2	Match_word_four	0	One
AO	English L2 Weak accent	1129	s2	Match_word_one	0	One
AO	English L2 Weak accent	1129	s2	Match_word_two	1	One
AO	English L2 Weak accent	1129	s2	Match_word_three	0	One
AO	English L2 Weak accent	1129	s2	Match_word_four	0	One
AO	English L2 Weak accent	1130	s2	Match_word_one	1	One
AO	English L2 Weak accent	1130	s2	Match_word_two	1	One
AO	English L2 Weak accent	1130	s2	Match_word_three	1	One
AO	English L2 Weak accent	1130	s2	Match_word_four	1	One
AO	English L2 Weak accent	1124	s2	Match_word_one	1	One
AO	English L2 Weak accent	1124	s2	Match_word_two	1	One
AO	English L2 Weak accent	1124	s2	Match_word_three	0	One
AO	English L2 Weak accent	1124	s2	Match_word_four	1	One
AO	English L2 Weak accent	1137	s2	Match_word_one	1	One
AO	English L2 Weak accent	1137	s2	Match_word_two	1	One
AO	English L2 Weak accent	1137	s2	Match_word_three	0	One
AO	English L2 Weak accent	1137	s2	Match_word_four	0	One
AO	English L2 Weak accent	1125	s2	Match_word_one	1	One
AO	English L2 Weak accent	1125	s2	Match_word_two	0	One
AO	English L2 Weak accent	1125	s2	Match_word_three	1	One
AO	English L2 Weak accent	1125	s2	Match_word_four	1	One
AO	English L2 Weak accent	1126	s2	Match_word_one	1	One
AO	English L2 Weak accent	1126	s2	Match_word_two	1	One
AO	English L2 Weak accent	1126	s2	Match_word_three	1	One
AO	English L2 Weak accent	1126	s2	Match_word_four	1	One
AO	English L2 Weak accent	1123	s2	Match_word_one	1	One
AO	English L2 Weak accent	1123	s2	Match_word_two	1	One
AO	English L2 Weak accent	1123	s2	Match_word_three	1	One
AO	English L2 Weak accent	1123	s2	Match_word_four	1	One
AO	English L2 Weak accent	1131	s2	Match_word_one	0	One
AO	English L2 Weak accent	1131	s2	Match_word_two	0	One
AO	English L2 Weak accent	1131	s2	Match_word_three	1	One
AO	English L2 Weak accent	1131	s2	Match_word_four	1	One
AO	English L2 Weak accent	1138	s2	Match_word_one	0	One
AO	English L2 Weak accent	1138	s2	Match_word_two	0	One
AO	English L2 Weak accent	1138	s2	Match_word_three	0	One
AO	English L2 Weak accent	1138	s2	Match_word_four	0	One
AO	English L2 Weak accent	1135	s2	Match_word_one	0	One
AO	English L2 Weak accent	1135	s2	Match_word_two	1	One
AO	English L2 Weak accent	1135	s2	Match_word_three	1	One
AO	English L2 Weak accent	1135	s2	Match_word_four	0	One
AO	English L2 Weak accent	1127	s2	Match_word_one	1	One
AO	English L2 Weak accent	1127	s2	Match_word_two	1	One
AO	English L2 Weak accent	1127	s2	Match_word_three	0	One
AO	English L2 Weak accent	1127	s2	Match_word_four	1	One
AO	English L2 Weak accent	1128	s2	Match_word_one	0	One
AO	English L2 Weak accent	1128	s2	Match_word_two	0	One
AO	English L2 Weak accent	1128	s2	Match_word_three	1	One
AO	English L2 Weak accent	1128	s2	Match_word_four	1	One
AO	English L2 Weak accent	1121	s2	Match_word_one	0	One
AO	English L2 Weak accent	1121	s2	Match_word_two	0	One
AO	English L2 Weak accent	1121	s2	Match_word_three	0	One
AO	English L2 Weak accent	1121	s2	Match_word_four	0	One
AO	English L2 Weak accent	1132	s2	Match_word_one	1	One
AO	English L2 Weak accent	1132	s2	Match_word_two	1	One
AO	English L2 Weak accent	1132	s2	Match_word_three	1	One
AO	English L2 Weak accent	1132	s2	Match_word_four	1	One
AO	English L2 Weak accent	1139	s2	Match_word_one	0	One
AO	English L2 Weak accent	1139	s2	Match_word_two	0	One
AO	English L2 Weak accent	1139	s2	Match_word_three	1	One
AO	English L2 Weak accent	1139	s2	Match_word_four	0	One
AO	English L2 Weak accent	1134	s2	Match_word_one	0	One
AO	English L2 Weak accent	1134	s2	Match_word_two	0	One
AO	English L2 Weak accent	1134	s2	Match_word_three	1	One
AO	English L2 Weak accent	1134	s2	Match_word_four	1	One
AO	English L2 Weak accent	1133	s2	Match_word_one	1	One
AO	English L2 Weak accent	1133	s2	Match_word_two	1	One
AO	English L2 Weak accent	1133	s2	Match_word_three	1	One
AO	English L2 Weak accent	1133	s2	Match_word_four	0	One
AO	English L2 Weak accent	1140	s2	Match_word_one	0	One
AO	English L2 Weak accent	1140	s2	Match_word_two	0	One
AO	English L2 Weak accent	1140	s2	Match_word_three	0	One
AO	English L2 Weak accent	1140	s2	Match_word_four	1	One
AO	English L2 Weak accent	1122	s2	Match_word_one	1	One
AO	English L2 Weak accent	1122	s2	Match_word_two	1	One
AO	English L2 Weak accent	1122	s2	Match_word_three	1	One
AO	English L2 Weak accent	1122	s2	Match_word_four	0	One
AO	English L2 Weak accent	1136	s2	Match_word_one	0	One
AO	English L2 Weak accent	1136	s2	Match_word_two	0	One
AO	English L2 Weak accent	1136	s2	Match_word_three	0	One
AO	English L2 Weak accent	1136	s2	Match_word_four	1	One
AO	English L2 Strong accent	1237	s2	Match_word_one	0	One
AO	English L2 Strong accent	1237	s2	Match_word_two	1	One
AO	English L2 Strong accent	1237	s2	Match_word_three	1	One
AO	English L2 Strong accent	1237	s2	Match_word_four	1	One
AO	English L2 Strong accent	1222	s2	Match_word_one	0	One
AO	English L2 Strong accent	1222	s2	Match_word_two	0	One
AO	English L2 Strong accent	1222	s2	Match_word_three	1	One
AO	English L2 Strong accent	1222	s2	Match_word_four	0	One
AO	English L2 Strong accent	1223	s2	Match_word_one	0	One
AO	English L2 Strong accent	1223	s2	Match_word_two	0	One
AO	English L2 Strong accent	1223	s2	Match_word_three	0	One
AO	English L2 Strong accent	1223	s2	Match_word_four	0	One
AO	English L2 Strong accent	1225	s2	Match_word_one	1	One
AO	English L2 Strong accent	1225	s2	Match_word_two	1	One
AO	English L2 Strong accent	1225	s2	Match_word_three	1	One
AO	English L2 Strong accent	1225	s2	Match_word_four	1	One
AO	English L2 Strong accent	1228	s2	Match_word_one	0	One
AO	English L2 Strong accent	1228	s2	Match_word_two	0	One
AO	English L2 Strong accent	1228	s2	Match_word_three	1	One
AO	English L2 Strong accent	1228	s2	Match_word_four	1	One
AO	English L2 Strong accent	1236	s2	Match_word_one	0	One
AO	English L2 Strong accent	1236	s2	Match_word_two	0	One
AO	English L2 Strong accent	1236	s2	Match_word_three	1	One
AO	English L2 Strong accent	1236	s2	Match_word_four	0	One
AO	English L2 Strong accent	1227	s2	Match_word_one	0	One
AO	English L2 Strong accent	1227	s2	Match_word_two	0	One
AO	English L2 Strong accent	1227	s2	Match_word_three	0	One
AO	English L2 Strong accent	1227	s2	Match_word_four	0	One
AO	English L2 Strong accent	1229	s2	Match_word_one	0	One
AO	English L2 Strong accent	1229	s2	Match_word_two	0	One
AO	English L2 Strong accent	1229	s2	Match_word_three	0	One
AO	English L2 Strong accent	1229	s2	Match_word_four	0	One
AO	English L2 Strong accent	1238	s2	Match_word_one	1	One
AO	English L2 Strong accent	1238	s2	Match_word_two	0	One
AO	English L2 Strong accent	1238	s2	Match_word_three	0	One
AO	English L2 Strong accent	1238	s2	Match_word_four	0	One
AO	English L2 Strong accent	1234	s2	Match_word_one	1	One
AO	English L2 Strong accent	1234	s2	Match_word_two	1	One
AO	English L2 Strong accent	1234	s2	Match_word_three	1	One
AO	English L2 Strong accent	1234	s2	Match_word_four	1	One
AO	English L2 Strong accent	1235	s2	Match_word_one	0	One
AO	English L2 Strong accent	1235	s2	Match_word_two	0	One
AO	English L2 Strong accent	1235	s2	Match_word_three	0	One
AO	English L2 Strong accent	1235	s2	Match_word_four	0	One
AO	English L2 Strong accent	1239	s2	Match_word_one	0	One
AO	English L2 Strong accent	1239	s2	Match_word_two	0	One
AO	English L2 Strong accent	1239	s2	Match_word_three	0	One
AO	English L2 Strong accent	1239	s2	Match_word_four	0	One
AO	English L2 Strong accent	1231	s2	Match_word_one	0	One
AO	English L2 Strong accent	1231	s2	Match_word_two	0	One
AO	English L2 Strong accent	1231	s2	Match_word_three	1	One
AO	English L2 Strong accent	1231	s2	Match_word_four	1	One
AO	English L2 Strong accent	1226	s2	Match_word_one	0	One
AO	English L2 Strong accent	1226	s2	Match_word_two	1	One
AO	English L2 Strong accent	1226	s2	Match_word_three	0	One
AO	English L2 Strong accent	1226	s2	Match_word_four	0	One
AO	English L2 Strong accent	1233	s2	Match_word_one	0	One
AO	English L2 Strong accent	1233	s2	Match_word_two	1	One
AO	English L2 Strong accent	1233	s2	Match_word_three	0	One
AO	English L2 Strong accent	1233	s2	Match_word_four	1	One
AO	English L2 Strong accent	1221	s2	Match_word_one	0	One
AO	English L2 Strong accent	1221	s2	Match_word_two	0	One
AO	English L2 Strong accent	1221	s2	Match_word_three	0	One
AO	English L2 Strong accent	1221	s2	Match_word_four	0	One
AO	English L2 Strong accent	1240	s2	Match_word_one	0	One
AO	English L2 Strong accent	1240	s2	Match_word_two	0	One
AO	English L2 Strong accent	1240	s2	Match_word_three	0	One
AO	English L2 Strong accent	1240	s2	Match_word_four	0	One
AO	English L2 Strong accent	1232	s2	Match_word_one	0	One
AO	English L2 Strong accent	1232	s2	Match_word_two	1	One
AO	English L2 Strong accent	1232	s2	Match_word_three	0	One
AO	English L2 Strong accent	1232	s2	Match_word_four	0	One
AO	English L2 Strong accent	1230	s2	Match_word_one	0	One
AO	English L2 Strong accent	1230	s2	Match_word_two	0	One
AO	English L2 Strong accent	1230	s2	Match_word_three	0	One
AO	English L2 Strong accent	1230	s2	Match_word_four	0	One
AO	English L2 Strong accent	1224	s2	Match_word_one	0	One
AO	English L2 Strong accent	1224	s2	Match_word_two	0	One
AO	English L2 Strong accent	1224	s2	Match_word_three	1	One
AO	English L2 Strong accent	1224	s2	Match_word_four	0	One
AVm	English L2 Strong accent	1234	s3	Match_word_one	0	One
AVm	English L2 Strong accent	1234	s3	Match_word_two	0	One
AVm	English L2 Strong accent	1234	s3	Match_word_three	0	One
AVm	English L2 Strong accent	1234	s3	Match_word_four	0	One
AVm	English L2 Strong accent	1228	s3	Match_word_one	0	One
AVm	English L2 Strong accent	1228	s3	Match_word_two	0	One
AVm	English L2 Strong accent	1228	s3	Match_word_three	1	One
AVm	English L2 Strong accent	1228	s3	Match_word_four	0	One
AVm	English L2 Strong accent	1226	s3	Match_word_one	0	One
AVm	English L2 Strong accent	1226	s3	Match_word_two	0	One
AVm	English L2 Strong accent	1226	s3	Match_word_three	0	One
AVm	English L2 Strong accent	1226	s3	Match_word_four	0	One
AVm	English L2 Strong accent	1224	s3	Match_word_one	0	One
AVm	English L2 Strong accent	1224	s3	Match_word_two	1	One
AVm	English L2 Strong accent	1224	s3	Match_word_three	1	One
AVm	English L2 Strong accent	1224	s3	Match_word_four	0	One
AVm	English L2 Strong accent	1225	s3	Match_word_one	0	One
AVm	English L2 Strong accent	1225	s3	Match_word_two	0	One
AVm	English L2 Strong accent	1225	s3	Match_word_three	0	One
AVm	English L2 Strong accent	1225	s3	Match_word_four	0	One
AVm	English L2 Strong accent	1236	s3	Match_word_one	0	One
AVm	English L2 Strong accent	1236	s3	Match_word_two	1	One
AVm	English L2 Strong accent	1236	s3	Match_word_three	0	One
AVm	English L2 Strong accent	1236	s3	Match_word_four	0	One
AVm	English L2 Strong accent	1231	s3	Match_word_one	0	One
AVm	English L2 Strong accent	1231	s3	Match_word_two	0	One
AVm	English L2 Strong accent	1231	s3	Match_word_three	1	One
AVm	English L2 Strong accent	1231	s3	Match_word_four	0	One
AVm	English L2 Strong accent	1238	s3	Match_word_one	1	One
AVm	English L2 Strong accent	1238	s3	Match_word_two	0	One
AVm	English L2 Strong accent	1238	s3	Match_word_three	0	One
AVm	English L2 Strong accent	1238	s3	Match_word_four	0	One
AVm	English L2 Strong accent	1237	s3	Match_word_one	0	One
AVm	English L2 Strong accent	1237	s3	Match_word_two	1	One
AVm	English L2 Strong accent	1237	s3	Match_word_three	1	One
AVm	English L2 Strong accent	1237	s3	Match_word_four	1	One
AVm	English L2 Strong accent	1240	s3	Match_word_one	0	One
AVm	English L2 Strong accent	1240	s3	Match_word_two	0	One
AVm	English L2 Strong accent	1240	s3	Match_word_three	0	One
AVm	English L2 Strong accent	1240	s3	Match_word_four	0	One
AVm	English L2 Strong accent	1227	s3	Match_word_one	0	One
AVm	English L2 Strong accent	1227	s3	Match_word_two	0	One
AVm	English L2 Strong accent	1227	s3	Match_word_three	1	One
AVm	English L2 Strong accent	1227	s3	Match_word_four	0	One
AVm	English L2 Strong accent	1229	s3	Match_word_one	0	One
AVm	English L2 Strong accent	1229	s3	Match_word_two	0	One
AVm	English L2 Strong accent	1229	s3	Match_word_three	0	One
AVm	English L2 Strong accent	1229	s3	Match_word_four	0	One
AVm	English L2 Strong accent	1221	s3	Match_word_one	0	One
AVm	English L2 Strong accent	1221	s3	Match_word_two	0	One
AVm	English L2 Strong accent	1221	s3	Match_word_three	0	One
AVm	English L2 Strong accent	1221	s3	Match_word_four	0	One
AVm	English L2 Strong accent	1235	s3	Match_word_one	0	One
AVm	English L2 Strong accent	1235	s3	Match_word_two	0	One
AVm	English L2 Strong accent	1235	s3	Match_word_three	0	One
AVm	English L2 Strong accent	1235	s3	Match_word_four	1	One
AVm	English L2 Strong accent	1233	s3	Match_word_one	0	One
AVm	English L2 Strong accent	1233	s3	Match_word_two	0	One
AVm	English L2 Strong accent	1233	s3	Match_word_three	0	One
AVm	English L2 Strong accent	1233	s3	Match_word_four	0	One
AVm	English L2 Strong accent	1230	s3	Match_word_one	1	One
AVm	English L2 Strong accent	1230	s3	Match_word_two	1	One
AVm	English L2 Strong accent	1230	s3	Match_word_three	0	One
AVm	English L2 Strong accent	1230	s3	Match_word_four	0	One
AVm	English L2 Strong accent	1232	s3	Match_word_one	0	One
AVm	English L2 Strong accent	1232	s3	Match_word_two	1	One
AVm	English L2 Strong accent	1232	s3	Match_word_three	0	One
AVm	English L2 Strong accent	1232	s3	Match_word_four	0	One
AVm	English L2 Strong accent	1239	s3	Match_word_one	0	One
AVm	English L2 Strong accent	1239	s3	Match_word_two	0	One
AVm	English L2 Strong accent	1239	s3	Match_word_three	0	One
AVm	English L2 Strong accent	1239	s3	Match_word_four	0	One
AVm	English L2 Strong accent	1222	s3	Match_word_one	0	One
AVm	English L2 Strong accent	1222	s3	Match_word_two	0	One
AVm	English L2 Strong accent	1222	s3	Match_word_three	0	One
AVm	English L2 Strong accent	1222	s3	Match_word_four	0	One
AVm	English L2 Strong accent	1223	s3	Match_word_one	0	One
AVm	English L2 Strong accent	1223	s3	Match_word_two	0	One
AVm	English L2 Strong accent	1223	s3	Match_word_three	1	One
AVm	English L2 Strong accent	1223	s3	Match_word_four	0	One
AVm	English L1	1030	s3	Match_word_one	0	One
AVm	English L1	1030	s3	Match_word_two	0	One
AVm	English L1	1030	s3	Match_word_three	1	One
AVm	English L1	1030	s3	Match_word_four	1	One
AVm	English L1	1022	s3	Match_word_one	0	One
AVm	English L1	1022	s3	Match_word_two	0	One
AVm	English L1	1022	s3	Match_word_three	0	One
AVm	English L1	1022	s3	Match_word_four	1	One
AVm	English L1	1034	s3	Match_word_one	1	One
AVm	English L1	1034	s3	Match_word_two	0	One
AVm	English L1	1034	s3	Match_word_three	1	One
AVm	English L1	1034	s3	Match_word_four	1	One
AVm	English L1	1037	s3	Match_word_one	1	One
AVm	English L1	1037	s3	Match_word_two	1	One
AVm	English L1	1037	s3	Match_word_three	1	One
AVm	English L1	1037	s3	Match_word_four	1	One
AVm	English L1	1038	s3	Match_word_one	0	One
AVm	English L1	1038	s3	Match_word_two	1	One
AVm	English L1	1038	s3	Match_word_three	1	One
AVm	English L1	1038	s3	Match_word_four	1	One
AVm	English L1	1021	s3	Match_word_one	1	One
AVm	English L1	1021	s3	Match_word_two	0	One
AVm	English L1	1021	s3	Match_word_three	0	One
AVm	English L1	1021	s3	Match_word_four	0	One
AVm	English L1	1033	s3	Match_word_one	1	One
AVm	English L1	1033	s3	Match_word_two	1	One
AVm	English L1	1033	s3	Match_word_three	1	One
AVm	English L1	1033	s3	Match_word_four	0	One
AVm	English L1	1029	s3	Match_word_one	1	One
AVm	English L1	1029	s3	Match_word_two	0	One
AVm	English L1	1029	s3	Match_word_three	0	One
AVm	English L1	1029	s3	Match_word_four	0	One
AVm	English L1	1023	s3	Match_word_one	0	One
AVm	English L1	1023	s3	Match_word_two	0	One
AVm	English L1	1023	s3	Match_word_three	0	One
AVm	English L1	1023	s3	Match_word_four	1	One
AVm	English L1	1035	s3	Match_word_one	0	One
AVm	English L1	1035	s3	Match_word_two	1	One
AVm	English L1	1035	s3	Match_word_three	0	One
AVm	English L1	1035	s3	Match_word_four	1	One
AVm	English L1	1039	s3	Match_word_one	1	One
AVm	English L1	1039	s3	Match_word_two	1	One
AVm	English L1	1039	s3	Match_word_three	1	One
AVm	English L1	1039	s3	Match_word_four	1	One
AVm	English L1	1036	s3	Match_word_one	1	One
AVm	English L1	1036	s3	Match_word_two	1	One
AVm	English L1	1036	s3	Match_word_three	1	One
AVm	English L1	1036	s3	Match_word_four	1	One
AVm	English L1	1032	s3	Match_word_one	1	One
AVm	English L1	1032	s3	Match_word_two	0	One
AVm	English L1	1032	s3	Match_word_three	1	One
AVm	English L1	1032	s3	Match_word_four	1	One
AVm	English L1	1031	s3	Match_word_one	0	One
AVm	English L1	1031	s3	Match_word_two	0	One
AVm	English L1	1031	s3	Match_word_three	0	One
AVm	English L1	1031	s3	Match_word_four	0	One
AVm	English L1	1026	s3	Match_word_one	0	One
AVm	English L1	1026	s3	Match_word_two	1	One
AVm	English L1	1026	s3	Match_word_three	0	One
AVm	English L1	1026	s3	Match_word_four	0	One
AVm	English L1	1028	s3	Match_word_one	0	One
AVm	English L1	1028	s3	Match_word_two	1	One
AVm	English L1	1028	s3	Match_word_three	0	One
AVm	English L1	1028	s3	Match_word_four	0	One
AVm	English L1	1040	s3	Match_word_one	1	One
AVm	English L1	1040	s3	Match_word_two	1	One
AVm	English L1	1040	s3	Match_word_three	1	One
AVm	English L1	1040	s3	Match_word_four	1	One
AVm	English L1	1027	s3	Match_word_one	1	One
AVm	English L1	1027	s3	Match_word_two	1	One
AVm	English L1	1027	s3	Match_word_three	1	One
AVm	English L1	1027	s3	Match_word_four	1	One
AVm	English L1	1024	s3	Match_word_one	1	One
AVm	English L1	1024	s3	Match_word_two	1	One
AVm	English L1	1024	s3	Match_word_three	0	One
AVm	English L1	1024	s3	Match_word_four	1	One
AVm	English L1	1025	s3	Match_word_one	1	One
AVm	English L1	1025	s3	Match_word_two	1	One
AVm	English L1	1025	s3	Match_word_three	1	One
AVm	English L1	1025	s3	Match_word_four	1	One
AVm	English L2 Weak accent	1138	s3	Match_word_one	0	One
AVm	English L2 Weak accent	1138	s3	Match_word_two	0	One
AVm	English L2 Weak accent	1138	s3	Match_word_three	0	One
AVm	English L2 Weak accent	1138	s3	Match_word_four	0	One
AVm	English L2 Weak accent	1125	s3	Match_word_one	1	One
AVm	English L2 Weak accent	1125	s3	Match_word_two	0	One
AVm	English L2 Weak accent	1125	s3	Match_word_three	0	One
AVm	English L2 Weak accent	1125	s3	Match_word_four	0	One
AVm	English L2 Weak accent	1123	s3	Match_word_one	0	One
AVm	English L2 Weak accent	1123	s3	Match_word_two	0	One
AVm	English L2 Weak accent	1123	s3	Match_word_three	1	One
AVm	English L2 Weak accent	1123	s3	Match_word_four	1	One
AVm	English L2 Weak accent	1122	s3	Match_word_one	1	One
AVm	English L2 Weak accent	1122	s3	Match_word_two	1	One
AVm	English L2 Weak accent	1122	s3	Match_word_three	1	One
AVm	English L2 Weak accent	1122	s3	Match_word_four	0	One
AVm	English L2 Weak accent	1139	s3	Match_word_one	0	One
AVm	English L2 Weak accent	1139	s3	Match_word_two	0	One
AVm	English L2 Weak accent	1139	s3	Match_word_three	1	One
AVm	English L2 Weak accent	1139	s3	Match_word_four	1	One
AVm	English L2 Weak accent	1136	s3	Match_word_one	0	One
AVm	English L2 Weak accent	1136	s3	Match_word_two	0	One
AVm	English L2 Weak accent	1136	s3	Match_word_three	0	One
AVm	English L2 Weak accent	1136	s3	Match_word_four	1	One
AVm	English L2 Weak accent	1134	s3	Match_word_one	0	One
AVm	English L2 Weak accent	1134	s3	Match_word_two	0	One
AVm	English L2 Weak accent	1134	s3	Match_word_three	0	One
AVm	English L2 Weak accent	1134	s3	Match_word_four	1	One
AVm	English L2 Weak accent	1127	s3	Match_word_one	0	One
AVm	English L2 Weak accent	1127	s3	Match_word_two	0	One
AVm	English L2 Weak accent	1127	s3	Match_word_three	0	One
AVm	English L2 Weak accent	1127	s3	Match_word_four	0	One
AVm	English L2 Weak accent	1132	s3	Match_word_one	1	One
AVm	English L2 Weak accent	1132	s3	Match_word_two	1	One
AVm	English L2 Weak accent	1132	s3	Match_word_three	1	One
AVm	English L2 Weak accent	1132	s3	Match_word_four	1	One
AVm	English L2 Weak accent	1137	s3	Match_word_one	0	One
AVm	English L2 Weak accent	1137	s3	Match_word_two	1	One
AVm	English L2 Weak accent	1137	s3	Match_word_three	0	One
AVm	English L2 Weak accent	1137	s3	Match_word_four	0	One
AVm	English L2 Weak accent	1121	s3	Match_word_one	0	One
AVm	English L2 Weak accent	1121	s3	Match_word_two	0	One
AVm	English L2 Weak accent	1121	s3	Match_word_three	0	One
AVm	English L2 Weak accent	1121	s3	Match_word_four	0	One
AVm	English L2 Weak accent	1126	s3	Match_word_one	1	One
AVm	English L2 Weak accent	1126	s3	Match_word_two	1	One
AVm	English L2 Weak accent	1126	s3	Match_word_three	0	One
AVm	English L2 Weak accent	1126	s3	Match_word_four	1	One
AVm	English L2 Weak accent	1124	s3	Match_word_one	1	One
AVm	English L2 Weak accent	1124	s3	Match_word_two	1	One
AVm	English L2 Weak accent	1124	s3	Match_word_three	0	One
AVm	English L2 Weak accent	1124	s3	Match_word_four	1	One
AVm	English L2 Weak accent	1135	s3	Match_word_one	1	One
AVm	English L2 Weak accent	1135	s3	Match_word_two	0	One
AVm	English L2 Weak accent	1135	s3	Match_word_three	1	One
AVm	English L2 Weak accent	1135	s3	Match_word_four	0	One
AVm	English L2 Weak accent	1133	s3	Match_word_one	1	One
AVm	English L2 Weak accent	1133	s3	Match_word_two	1	One
AVm	English L2 Weak accent	1133	s3	Match_word_three	1	One
AVm	English L2 Weak accent	1133	s3	Match_word_four	0	One
AVm	English L2 Weak accent	1131	s3	Match_word_one	0	One
AVm	English L2 Weak accent	1131	s3	Match_word_two	0	One
AVm	English L2 Weak accent	1131	s3	Match_word_three	0	One
AVm	English L2 Weak accent	1131	s3	Match_word_four	1	One
AVm	English L2 Weak accent	1130	s3	Match_word_one	1	One
AVm	English L2 Weak accent	1130	s3	Match_word_two	1	One
AVm	English L2 Weak accent	1130	s3	Match_word_three	0	One
AVm	English L2 Weak accent	1130	s3	Match_word_four	0	One
AVm	English L2 Weak accent	1128	s3	Match_word_one	0	One
AVm	English L2 Weak accent	1128	s3	Match_word_two	0	One
AVm	English L2 Weak accent	1128	s3	Match_word_three	1	One
AVm	English L2 Weak accent	1128	s3	Match_word_four	1	One
AVm	English L2 Weak accent	1129	s3	Match_word_one	0	One
AVm	English L2 Weak accent	1129	s3	Match_word_two	1	One
AVm	English L2 Weak accent	1129	s3	Match_word_three	1	One
AVm	English L2 Weak accent	1129	s3	Match_word_four	0	One
AVm	English L2 Weak accent	1140	s3	Match_word_one	0	One
AVm	English L2 Weak accent	1140	s3	Match_word_two	0	One
AVm	English L2 Weak accent	1140	s3	Match_word_three	0	One
AVm	English L2 Weak accent	1140	s3	Match_word_four	1	One
AO	English L2 Strong accent	1244	s3	Match_word_one	0	One
AO	English L2 Strong accent	1244	s3	Match_word_two	0	One
AO	English L2 Strong accent	1244	s3	Match_word_three	0	One
AO	English L2 Strong accent	1244	s3	Match_word_four	0	One
AO	English L2 Strong accent	1245	s3	Match_word_one	1	One
AO	English L2 Strong accent	1245	s3	Match_word_two	1	One
AO	English L2 Strong accent	1245	s3	Match_word_three	0	One
AO	English L2 Strong accent	1245	s3	Match_word_four	0	One
AO	English L2 Strong accent	1248	s3	Match_word_one	0	One
AO	English L2 Strong accent	1248	s3	Match_word_two	0	One
AO	English L2 Strong accent	1248	s3	Match_word_three	0	One
AO	English L2 Strong accent	1248	s3	Match_word_four	1	One
AO	English L2 Strong accent	1249	s3	Match_word_one	1	One
AO	English L2 Strong accent	1249	s3	Match_word_two	1	One
AO	English L2 Strong accent	1249	s3	Match_word_three	0	One
AO	English L2 Strong accent	1249	s3	Match_word_four	1	One
AO	English L2 Strong accent	1247	s3	Match_word_one	1	One
AO	English L2 Strong accent	1247	s3	Match_word_two	1	One
AO	English L2 Strong accent	1247	s3	Match_word_three	0	One
AO	English L2 Strong accent	1247	s3	Match_word_four	1	One
AO	English L2 Strong accent	1251	s3	Match_word_one	0	One
AO	English L2 Strong accent	1251	s3	Match_word_two	0	One
AO	English L2 Strong accent	1251	s3	Match_word_three	0	One
AO	English L2 Strong accent	1251	s3	Match_word_four	0	One
AO	English L2 Strong accent	1246	s3	Match_word_one	0	One
AO	English L2 Strong accent	1246	s3	Match_word_two	0	One
AO	English L2 Strong accent	1246	s3	Match_word_three	0	One
AO	English L2 Strong accent	1246	s3	Match_word_four	0	One
AO	English L2 Strong accent	1256	s3	Match_word_one	0	One
AO	English L2 Strong accent	1256	s3	Match_word_two	0	One
AO	English L2 Strong accent	1256	s3	Match_word_three	0	One
AO	English L2 Strong accent	1256	s3	Match_word_four	1	One
AO	English L2 Strong accent	1242	s3	Match_word_one	0	One
AO	English L2 Strong accent	1242	s3	Match_word_two	0	One
AO	English L2 Strong accent	1242	s3	Match_word_three	0	One
AO	English L2 Strong accent	1242	s3	Match_word_four	0	One
AO	English L2 Strong accent	1260	s3	Match_word_one	0	One
AO	English L2 Strong accent	1260	s3	Match_word_two	1	One
AO	English L2 Strong accent	1260	s3	Match_word_three	0	One
AO	English L2 Strong accent	1260	s3	Match_word_four	0	One
AO	English L2 Strong accent	1254	s3	Match_word_one	1	One
AO	English L2 Strong accent	1254	s3	Match_word_two	0	One
AO	English L2 Strong accent	1254	s3	Match_word_three	1	One
AO	English L2 Strong accent	1254	s3	Match_word_four	0	One
AO	English L2 Strong accent	1250	s3	Match_word_one	0	One
AO	English L2 Strong accent	1250	s3	Match_word_two	0	One
AO	English L2 Strong accent	1250	s3	Match_word_three	0	One
AO	English L2 Strong accent	1250	s3	Match_word_four	0	One
AO	English L2 Strong accent	1243	s3	Match_word_one	0	One
AO	English L2 Strong accent	1243	s3	Match_word_two	0	One
AO	English L2 Strong accent	1243	s3	Match_word_three	0	One
AO	English L2 Strong accent	1243	s3	Match_word_four	0	One
AO	English L2 Strong accent	1253	s3	Match_word_one	0	One
AO	English L2 Strong accent	1253	s3	Match_word_two	0	One
AO	English L2 Strong accent	1253	s3	Match_word_three	0	One
AO	English L2 Strong accent	1253	s3	Match_word_four	1	One
AO	English L2 Strong accent	1255	s3	Match_word_one	0	One
AO	English L2 Strong accent	1255	s3	Match_word_two	0	One
AO	English L2 Strong accent	1255	s3	Match_word_three	1	One
AO	English L2 Strong accent	1255	s3	Match_word_four	0	One
AO	English L2 Strong accent	1241	s3	Match_word_one	0	One
AO	English L2 Strong accent	1241	s3	Match_word_two	0	One
AO	English L2 Strong accent	1241	s3	Match_word_three	0	One
AO	English L2 Strong accent	1241	s3	Match_word_four	1	One
AO	English L2 Strong accent	1259	s3	Match_word_one	0	One
AO	English L2 Strong accent	1259	s3	Match_word_two	0	One
AO	English L2 Strong accent	1259	s3	Match_word_three	1	One
AO	English L2 Strong accent	1259	s3	Match_word_four	0	One
AO	English L2 Strong accent	1258	s3	Match_word_one	0	One
AO	English L2 Strong accent	1258	s3	Match_word_two	0	One
AO	English L2 Strong accent	1258	s3	Match_word_three	0	One
AO	English L2 Strong accent	1258	s3	Match_word_four	0	One
AO	English L2 Strong accent	1257	s3	Match_word_one	0	One
AO	English L2 Strong accent	1257	s3	Match_word_two	0	One
AO	English L2 Strong accent	1257	s3	Match_word_three	0	One
AO	English L2 Strong accent	1257	s3	Match_word_four	1	One
AO	English L2 Strong accent	1252	s3	Match_word_one	1	One
AO	English L2 Strong accent	1252	s3	Match_word_two	0	One
AO	English L2 Strong accent	1252	s3	Match_word_three	1	One
AO	English L2 Strong accent	1252	s3	Match_word_four	0	One
AO	English L1	1060	s3	Match_word_one	0	One
AO	English L1	1060	s3	Match_word_two	0	One
AO	English L1	1060	s3	Match_word_three	0	One
AO	English L1	1060	s3	Match_word_four	1	One
AO	English L1	1052	s3	Match_word_one	0	One
AO	English L1	1052	s3	Match_word_two	1	One
AO	English L1	1052	s3	Match_word_three	1	One
AO	English L1	1052	s3	Match_word_four	1	One
AO	English L1	1059	s3	Match_word_one	0	One
AO	English L1	1059	s3	Match_word_two	1	One
AO	English L1	1059	s3	Match_word_three	1	One
AO	English L1	1059	s3	Match_word_four	0	One
AO	English L1	1046	s3	Match_word_one	0	One
AO	English L1	1046	s3	Match_word_two	1	One
AO	English L1	1046	s3	Match_word_three	1	One
AO	English L1	1046	s3	Match_word_four	0	One
AO	English L1	1045	s3	Match_word_one	1	One
AO	English L1	1045	s3	Match_word_two	0	One
AO	English L1	1045	s3	Match_word_three	1	One
AO	English L1	1045	s3	Match_word_four	1	One
AO	English L1	1058	s3	Match_word_one	1	One
AO	English L1	1058	s3	Match_word_two	1	One
AO	English L1	1058	s3	Match_word_three	0	One
AO	English L1	1058	s3	Match_word_four	0	One
AO	English L1	1043	s3	Match_word_one	1	One
AO	English L1	1043	s3	Match_word_two	1	One
AO	English L1	1043	s3	Match_word_three	1	One
AO	English L1	1043	s3	Match_word_four	1	One
AO	English L1	1057	s3	Match_word_one	0	One
AO	English L1	1057	s3	Match_word_two	0	One
AO	English L1	1057	s3	Match_word_three	1	One
AO	English L1	1057	s3	Match_word_four	0	One
AO	English L1	1056	s3	Match_word_one	1	One
AO	English L1	1056	s3	Match_word_two	0	One
AO	English L1	1056	s3	Match_word_three	0	One
AO	English L1	1056	s3	Match_word_four	1	One
AO	English L1	1053	s3	Match_word_one	1	One
AO	English L1	1053	s3	Match_word_two	1	One
AO	English L1	1053	s3	Match_word_three	1	One
AO	English L1	1053	s3	Match_word_four	1	One
AO	English L1	1051	s3	Match_word_one	1	One
AO	English L1	1051	s3	Match_word_two	0	One
AO	English L1	1051	s3	Match_word_three	0	One
AO	English L1	1051	s3	Match_word_four	1	One
AO	English L1	1044	s3	Match_word_one	1	One
AO	English L1	1044	s3	Match_word_two	1	One
AO	English L1	1044	s3	Match_word_three	1	One
AO	English L1	1044	s3	Match_word_four	1	One
AO	English L1	1042	s3	Match_word_one	1	One
AO	English L1	1042	s3	Match_word_two	1	One
AO	English L1	1042	s3	Match_word_three	1	One
AO	English L1	1042	s3	Match_word_four	1	One
AO	English L1	1047	s3	Match_word_one	1	One
AO	English L1	1047	s3	Match_word_two	1	One
AO	English L1	1047	s3	Match_word_three	1	One
AO	English L1	1047	s3	Match_word_four	0	One
AO	English L1	1048	s3	Match_word_one	1	One
AO	English L1	1048	s3	Match_word_two	1	One
AO	English L1	1048	s3	Match_word_three	1	One
AO	English L1	1048	s3	Match_word_four	1	One
AO	English L1	1055	s3	Match_word_one	0	One
AO	English L1	1055	s3	Match_word_two	0	One
AO	English L1	1055	s3	Match_word_three	0	One
AO	English L1	1055	s3	Match_word_four	1	One
AO	English L1	1050	s3	Match_word_one	1	One
AO	English L1	1050	s3	Match_word_two	1	One
AO	English L1	1050	s3	Match_word_three	0	One
AO	English L1	1050	s3	Match_word_four	0	One
AO	English L1	1041	s3	Match_word_one	1	One
AO	English L1	1041	s3	Match_word_two	1	One
AO	English L1	1041	s3	Match_word_three	1	One
AO	English L1	1041	s3	Match_word_four	1	One
AO	English L1	1054	s3	Match_word_one	0	One
AO	English L1	1054	s3	Match_word_two	0	One
AO	English L1	1054	s3	Match_word_three	1	One
AO	English L1	1054	s3	Match_word_four	1	One
AO	English L1	1049	s3	Match_word_one	0	One
AO	English L1	1049	s3	Match_word_two	0	One
AO	English L1	1049	s3	Match_word_three	1	One
AO	English L1	1049	s3	Match_word_four	0	One
AO	English L2 Weak accent	1152	s3	Match_word_one	0	One
AO	English L2 Weak accent	1152	s3	Match_word_two	0	One
AO	English L2 Weak accent	1152	s3	Match_word_three	1	One
AO	English L2 Weak accent	1152	s3	Match_word_four	1	One
AO	English L2 Weak accent	1162	s3	Match_word_one	0	One
AO	English L2 Weak accent	1162	s3	Match_word_two	0	One
AO	English L2 Weak accent	1162	s3	Match_word_three	0	One
AO	English L2 Weak accent	1162	s3	Match_word_four	0	One
AO	English L2 Weak accent	1161	s3	Match_word_one	0	One
AO	English L2 Weak accent	1161	s3	Match_word_two	0	One
AO	English L2 Weak accent	1161	s3	Match_word_three	0	One
AO	English L2 Weak accent	1161	s3	Match_word_four	1	One
AO	English L2 Weak accent	1163	s3	Match_word_one	0	One
AO	English L2 Weak accent	1163	s3	Match_word_two	0	One
AO	English L2 Weak accent	1163	s3	Match_word_three	0	One
AO	English L2 Weak accent	1163	s3	Match_word_four	0	One
AO	English L2 Weak accent	1167	s3	Match_word_one	0	One
AO	English L2 Weak accent	1167	s3	Match_word_two	0	One
AO	English L2 Weak accent	1167	s3	Match_word_three	0	One
AO	English L2 Weak accent	1167	s3	Match_word_four	1	One
AO	English L2 Weak accent	1153	s3	Match_word_one	1	One
AO	English L2 Weak accent	1153	s3	Match_word_two	0	One
AO	English L2 Weak accent	1153	s3	Match_word_three	1	One
AO	English L2 Weak accent	1153	s3	Match_word_four	0	One
AO	English L2 Weak accent	1168	s3	Match_word_one	0	One
AO	English L2 Weak accent	1168	s3	Match_word_two	0	One
AO	English L2 Weak accent	1168	s3	Match_word_three	0	One
AO	English L2 Weak accent	1168	s3	Match_word_four	0	One
AO	English L2 Weak accent	1157	s3	Match_word_one	0	One
AO	English L2 Weak accent	1157	s3	Match_word_two	0	One
AO	English L2 Weak accent	1157	s3	Match_word_three	0	One
AO	English L2 Weak accent	1157	s3	Match_word_four	0	One
AO	English L2 Weak accent	1151	s3	Match_word_one	0	One
AO	English L2 Weak accent	1151	s3	Match_word_two	1	One
AO	English L2 Weak accent	1151	s3	Match_word_three	0	One
AO	English L2 Weak accent	1151	s3	Match_word_four	1	One
AO	English L2 Weak accent	1160	s3	Match_word_one	1	One
AO	English L2 Weak accent	1160	s3	Match_word_two	0	One
AO	English L2 Weak accent	1160	s3	Match_word_three	0	One
AO	English L2 Weak accent	1160	s3	Match_word_four	0	One
AO	English L2 Weak accent	1156	s3	Match_word_one	0	One
AO	English L2 Weak accent	1156	s3	Match_word_two	0	One
AO	English L2 Weak accent	1156	s3	Match_word_three	0	One
AO	English L2 Weak accent	1156	s3	Match_word_four	0	One
AO	English L2 Weak accent	1165	s3	Match_word_one	1	One
AO	English L2 Weak accent	1165	s3	Match_word_two	0	One
AO	English L2 Weak accent	1165	s3	Match_word_three	0	One
AO	English L2 Weak accent	1165	s3	Match_word_four	0	One
AO	English L2 Weak accent	1155	s3	Match_word_one	0	One
AO	English L2 Weak accent	1155	s3	Match_word_two	0	One
AO	English L2 Weak accent	1155	s3	Match_word_three	0	One
AO	English L2 Weak accent	1155	s3	Match_word_four	0	One
AO	English L2 Weak accent	1158	s3	Match_word_one	0	One
AO	English L2 Weak accent	1158	s3	Match_word_two	0	One
AO	English L2 Weak accent	1158	s3	Match_word_three	0	One
AO	English L2 Weak accent	1158	s3	Match_word_four	1	One
AO	English L2 Weak accent	1169	s3	Match_word_one	1	One
AO	English L2 Weak accent	1169	s3	Match_word_two	1	One
AO	English L2 Weak accent	1169	s3	Match_word_three	1	One
AO	English L2 Weak accent	1169	s3	Match_word_four	0	One
AO	English L2 Weak accent	1154	s3	Match_word_one	1	One
AO	English L2 Weak accent	1154	s3	Match_word_two	1	One
AO	English L2 Weak accent	1154	s3	Match_word_three	1	One
AO	English L2 Weak accent	1154	s3	Match_word_four	1	One
AO	English L2 Weak accent	1166	s3	Match_word_one	1	One
AO	English L2 Weak accent	1166	s3	Match_word_two	1	One
AO	English L2 Weak accent	1166	s3	Match_word_three	1	One
AO	English L2 Weak accent	1166	s3	Match_word_four	1	One
AO	English L2 Weak accent	1170	s3	Match_word_one	1	One
AO	English L2 Weak accent	1170	s3	Match_word_two	1	One
AO	English L2 Weak accent	1170	s3	Match_word_three	0	One
AO	English L2 Weak accent	1170	s3	Match_word_four	0	One
AO	English L2 Weak accent	1159	s3	Match_word_one	0	One
AO	English L2 Weak accent	1159	s3	Match_word_two	0	One
AO	English L2 Weak accent	1159	s3	Match_word_three	1	One
AO	English L2 Weak accent	1159	s3	Match_word_four	1	One
AO	English L2 Weak accent	1164	s3	Match_word_one	1	One
AO	English L2 Weak accent	1164	s3	Match_word_two	1	One
AO	English L2 Weak accent	1164	s3	Match_word_three	1	One
AO	English L2 Weak accent	1164	s3	Match_word_four	1	One
AV	English L2 Strong accent	1209	s3	Match_word_one	0	One
AV	English L2 Strong accent	1209	s3	Match_word_two	0	One
AV	English L2 Strong accent	1209	s3	Match_word_three	0	One
AV	English L2 Strong accent	1209	s3	Match_word_four	0	One
AV	English L2 Strong accent	1213	s3	Match_word_one	0	One
AV	English L2 Strong accent	1213	s3	Match_word_two	0	One
AV	English L2 Strong accent	1213	s3	Match_word_three	1	One
AV	English L2 Strong accent	1213	s3	Match_word_four	0	One
AV	English L2 Strong accent	1203	s3	Match_word_one	0	One
AV	English L2 Strong accent	1203	s3	Match_word_two	0	One
AV	English L2 Strong accent	1203	s3	Match_word_three	1	One
AV	English L2 Strong accent	1203	s3	Match_word_four	1	One
AV	English L2 Strong accent	1218	s3	Match_word_one	1	One
AV	English L2 Strong accent	1218	s3	Match_word_two	1	One
AV	English L2 Strong accent	1218	s3	Match_word_three	1	One
AV	English L2 Strong accent	1218	s3	Match_word_four	1	One
AV	English L2 Strong accent	1219	s3	Match_word_one	0	One
AV	English L2 Strong accent	1219	s3	Match_word_two	0	One
AV	English L2 Strong accent	1219	s3	Match_word_three	1	One
AV	English L2 Strong accent	1219	s3	Match_word_four	1	One
AV	English L2 Strong accent	1201	s3	Match_word_one	0	One
AV	English L2 Strong accent	1201	s3	Match_word_two	0	One
AV	English L2 Strong accent	1201	s3	Match_word_three	0	One
AV	English L2 Strong accent	1201	s3	Match_word_four	0	One
AV	English L2 Strong accent	1210	s3	Match_word_one	0	One
AV	English L2 Strong accent	1210	s3	Match_word_two	0	One
AV	English L2 Strong accent	1210	s3	Match_word_three	0	One
AV	English L2 Strong accent	1210	s3	Match_word_four	0	One
AV	English L2 Strong accent	1207	s3	Match_word_one	1	One
AV	English L2 Strong accent	1207	s3	Match_word_two	0	One
AV	English L2 Strong accent	1207	s3	Match_word_three	0	One
AV	English L2 Strong accent	1207	s3	Match_word_four	0	One
AV	English L2 Strong accent	1217	s3	Match_word_one	1	One
AV	English L2 Strong accent	1217	s3	Match_word_two	1	One
AV	English L2 Strong accent	1217	s3	Match_word_three	1	One
AV	English L2 Strong accent	1217	s3	Match_word_four	1	One
AV	English L2 Strong accent	1211	s3	Match_word_one	0	One
AV	English L2 Strong accent	1211	s3	Match_word_two	0	One
AV	English L2 Strong accent	1211	s3	Match_word_three	0	One
AV	English L2 Strong accent	1211	s3	Match_word_four	1	One
AV	English L2 Strong accent	1204	s3	Match_word_one	0	One
AV	English L2 Strong accent	1204	s3	Match_word_two	0	One
AV	English L2 Strong accent	1204	s3	Match_word_three	1	One
AV	English L2 Strong accent	1204	s3	Match_word_four	1	One
AV	English L2 Strong accent	1208	s3	Match_word_one	1	One
AV	English L2 Strong accent	1208	s3	Match_word_two	1	One
AV	English L2 Strong accent	1208	s3	Match_word_three	1	One
AV	English L2 Strong accent	1208	s3	Match_word_four	1	One
AV	English L2 Strong accent	1206	s3	Match_word_one	1	One
AV	English L2 Strong accent	1206	s3	Match_word_two	0	One
AV	English L2 Strong accent	1206	s3	Match_word_three	1	One
AV	English L2 Strong accent	1206	s3	Match_word_four	1	One
AV	English L2 Strong accent	1202	s3	Match_word_one	0	One
AV	English L2 Strong accent	1202	s3	Match_word_two	0	One
AV	English L2 Strong accent	1202	s3	Match_word_three	0	One
AV	English L2 Strong accent	1202	s3	Match_word_four	0	One
AV	English L2 Strong accent	1215	s3	Match_word_one	0	One
AV	English L2 Strong accent	1215	s3	Match_word_two	0	One
AV	English L2 Strong accent	1215	s3	Match_word_three	0	One
AV	English L2 Strong accent	1215	s3	Match_word_four	0	One
AV	English L2 Strong accent	1220	s3	Match_word_one	1	One
AV	English L2 Strong accent	1220	s3	Match_word_two	1	One
AV	English L2 Strong accent	1220	s3	Match_word_three	1	One
AV	English L2 Strong accent	1220	s3	Match_word_four	1	One
AV	English L2 Strong accent	1205	s3	Match_word_one	0	One
AV	English L2 Strong accent	1205	s3	Match_word_two	0	One
AV	English L2 Strong accent	1205	s3	Match_word_three	0	One
AV	English L2 Strong accent	1205	s3	Match_word_four	0	One
AV	English L2 Strong accent	1212	s3	Match_word_one	0	One
AV	English L2 Strong accent	1212	s3	Match_word_two	0	One
AV	English L2 Strong accent	1212	s3	Match_word_three	0	One
AV	English L2 Strong accent	1212	s3	Match_word_four	0	One
AV	English L2 Strong accent	1214	s3	Match_word_one	0	One
AV	English L2 Strong accent	1214	s3	Match_word_two	0	One
AV	English L2 Strong accent	1214	s3	Match_word_three	0	One
AV	English L2 Strong accent	1214	s3	Match_word_four	0	One
AV	English L2 Strong accent	1216	s3	Match_word_one	1	One
AV	English L2 Strong accent	1216	s3	Match_word_two	0	One
AV	English L2 Strong accent	1216	s3	Match_word_three	0	One
[truncated: 24,629 more rows]
